# Supplementary material for: ﻿Description of a new music frog (Anura, Ranidae, Nidirana) critically endangered in Taiwan
Source: Zookeys. 2025 Feb 27;1229:245–73. doi: 10.3897/zookeys.1229.139344 (PMC11886882; doi:10.3897/zookeys.1229.139344)
Supplement: XML Treatment for Nidirana shyhhuangi [file zookeys.1229.139344-treatment1.xml]

<!DOCTYPE tp:taxon-treatment
  PUBLIC "-//TaxonX//DTD Taxonomic Treatment Publishing DTD v0 20100105//EN" "tax-treatment-NSO.dtd">
<tp:taxon-treatment xmlns:tp="http://www.plazi.org/taxpub"><tp:treatment-meta><kwd-group><label>Taxon classification</label><kwd>
                <named-content content-type="kingdom">Animalia</named-content>
              </kwd><kwd>
                <named-content content-type="order">Anura</named-content>
              </kwd><kwd>
                <named-content content-type="family">Ranidae</named-content>
              </kwd></kwd-group><mixed-citation publication-type="journal"><person-group><name><surname>Lin</surname><given-names>Chun-Fu</given-names></name><name><surname>Chang</surname><given-names>Chunwen</given-names></name><name><surname>Matsui</surname><given-names>Masafumi</given-names></name><name><surname>Shen</surname><given-names>Chin-Chia</given-names></name><name><surname>Tominaga</surname><given-names>Atsushi</given-names></name><name><surname>Lin</surname><given-names>Si-Min</given-names></name></person-group><article-title>﻿Description of a new music frog (<tp:taxon-name><tp:taxon-name-part taxon-name-part-type="order">Anura</tp:taxon-name-part></tp:taxon-name>, <tp:taxon-name><tp:taxon-name-part taxon-name-part-type="family">Ranidae</tp:taxon-name-part></tp:taxon-name>, <italic><tp:taxon-name><tp:taxon-name-part taxon-name-part-type="genus" reg="Nidirana">Nidirana</tp:taxon-name-part></tp:taxon-name></italic>) critically endangered in Taiwan</article-title><source>Zookeys</source><day>27</day><month>02</month><year>2025</year><volume>1229</volume><fpage>245</fpage><lpage>273</lpage><pub-id pub-id-type="doi">10.3897/zookeys.1229.139344</pub-id></mixed-citation></tp:treatment-meta><tp:nomenclature><label>﻿</label><tp:taxon-name>
              <object-id xmlns:xlink="http://www.w3.org/1999/xlink" content-type="arpha" xlink:type="simple">A9BA94EA-A1C6-561C-8EB9-7B117C486010</object-id>
              <tp:taxon-name-part taxon-name-part-type="genus" reg="Nidirana">Nidirana</tp:taxon-name-part>
              <tp:taxon-name-part taxon-name-part-type="species" reg="shyhhuangi">shyhhuangi</tp:taxon-name-part>
              <object-id xmlns:xlink="http://www.w3.org/1999/xlink" content-type="zoobank" xlink:type="simple">https://zoobank.org/A182AA8A-F9EA-4D9A-A176-A8E21251C84F</object-id>
            </tp:taxon-name><tp:taxon-status xmlns:xlink="http://www.w3.org/1999/xlink" xlink:type="simple">sp. nov.</tp:taxon-status><xref ref-type="fig" rid="F7">Figs 7</xref><xref ref-type="fig" rid="F8">, 8</xref><xref ref-type="fig" rid="F9">, 9</xref></tp:nomenclature><tp:treatment-sec sec-type="Chresonymy" id="SECID0EJGCI"><title>Chresonymy.</title><p><italic><tp:taxon-name><tp:taxon-name-part taxon-name-part-type="genus" reg="Rana">Rana</tp:taxon-name-part><tp:taxon-name-part taxon-name-part-type="species" reg="psaltes">psaltes</tp:taxon-name-part></tp:taxon-name></italic> — <xref ref-type="bibr" rid="B10">Chou 1994</xref>; <xref ref-type="bibr" rid="B31">Lue et al. 1999</xref>: 80–81; <xref ref-type="bibr" rid="B46">Pan 2000</xref>: 114–115; <xref ref-type="bibr" rid="B32">Lue et al. 2002</xref>: 80–81; <xref ref-type="bibr" rid="B55">Yang 2002</xref>: 50–51; <xref ref-type="bibr" rid="B6">Chen 2003</xref>: 46–47; <xref ref-type="bibr" rid="B7">Chen 2006</xref>: 48–49. <italic><tp:taxon-name><tp:taxon-name-part taxon-name-part-type="genus" reg="Rana">Rana</tp:taxon-name-part><tp:taxon-name-part taxon-name-part-type="species" reg="okinavana">okinavana</tp:taxon-name-part></tp:taxon-name></italic> — <xref ref-type="bibr" rid="B41">Matsui 2007</xref>; <xref ref-type="bibr" rid="B58">Yang et al. 2008</xref>: 68–69; <xref ref-type="bibr" rid="B49">Shang et al. 2009</xref>: 96–97; <xref ref-type="bibr" rid="B56">Yang 2009</xref>: 300–303. <tp:taxon-name><tp:taxon-name-part taxon-name-part-type="genus" reg="Hylarana">Hylarana</tp:taxon-name-part> (<tp:taxon-name-part taxon-name-part-type="subgenus" reg="Nidirana">Nidirana</tp:taxon-name-part>) <tp:taxon-name-part taxon-name-part-type="species" reg="psaltes">psaltes</tp:taxon-name-part></tp:taxon-name> — <xref ref-type="bibr" rid="B17">Fei et al. 2010</xref>: 310. <italic><tp:taxon-name><tp:taxon-name-part taxon-name-part-type="genus" reg="Nidirana">Nidirana</tp:taxon-name-part><tp:taxon-name-part taxon-name-part-type="species" reg="psaltes">psaltes</tp:taxon-name-part></tp:taxon-name></italic> — <xref ref-type="bibr" rid="B18">Fei et al. 2012</xref>: 349. <italic><tp:taxon-name><tp:taxon-name-part taxon-name-part-type="genus" reg="Nidirana">Nidirana</tp:taxon-name-part><tp:taxon-name-part taxon-name-part-type="species" reg="okinavana">okinavana</tp:taxon-name-part></tp:taxon-name></italic> — Yang and Lee 2019: 92–95.</p></tp:treatment-sec><tp:treatment-sec sec-type="type material" id="SECID0E4JCI"><title>Type material.</title><p><bold><italic>Holotype</italic>.</bold> NTNUB 149805 (Fig. <xref ref-type="fig" rid="F8">8</xref>), preserved in National Taiwan Normal University, Taipei, Taiwan. Adult male in a good state of preservation, collected by Shyh-Huang Chen on 11 July 1984 from Lienhuachih (<named-content xmlns:xlink="http://www.w3.org/1999/xlink" content-type="dwc:verbatimCoordinates" xlink:type="simple"><named-content content-type="geo-json" specific-use="{&#34;type&#34;:&#34;Point&#34;,&#34;coordinates&#34;:[120.885850,23.920820]}" id="NCID0EPKCI" xlink:type="simple">23.92082°N, 120.88585°E</named-content></named-content>), Yuchi Township, Nantou County, Taiwan. The environment of the type locality (Fig. <xref ref-type="fig" rid="F10">10A</xref>), at an elevation of ~ 670 m a.s.l., is characterized by small freshwater wetland areas surrounded by patchy bamboo forests and subtropical <tp:taxon-name><tp:taxon-name-part taxon-name-part-type="genus" reg="Ficus">Ficus</tp:taxon-name-part></tp:taxon-name>-<tp:taxon-name><tp:taxon-name-part taxon-name-part-type="genus" reg="Machilus">Machilus</tp:taxon-name-part></tp:taxon-name> hardwood forests, featuring a humid microhabitat in the understory. <bold><italic>Paratypes</italic> (<italic>n</italic> = 8).</bold> NTNUB 149801 ♀, 149802 ♂, 148803 ♂, 149804 ♀, 149806 ♂ collected on 11 July 1984; and NTNUB E861 ♂, E862 ♂, E863 ♀ collected on 11 October 1986. All the above-mentioned specimens, in a good state of preservation, were collected from Lienhuachih by Shyh-Huang Chen and preserved in National Taiwan Normal University, Taipei, Taiwan (Table <xref ref-type="table" rid="T2">2</xref>).</p></tp:treatment-sec><tp:treatment-sec sec-type="material" id="SECID0EOLCI"><title>Other material examined</title><p><bold>(<italic>n</italic> = 10).</bold> NTNUB 166201 ♂, 166202 ♂, 166203 ♂, 166204 ♂, 166205 ♀ collected on 28 August 1989 by Shyh-Huang Chen; NMNS 2377-3588 ♂, 2377-3589 ♂, 2377-3590 ♂ collected on 19 August 1993 by Wen-Hao Chou; NMNS LW-W-01 ♂ and an unnumbered specimen (♂) collected by Wen-Hao Chou with the collection date unknown. All of the above specimens were collected from Lienhuachih (Table <xref ref-type="table" rid="T2">2</xref>).</p></tp:treatment-sec><tp:treatment-sec sec-type="etymology" id="SECID0E4LCI"><title>Etymology.</title><p>The specific epithet of the new species <italic><tp:taxon-name><tp:taxon-name-part taxon-name-part-type="genus" reg="Nidirana"/><tp:taxon-name-part taxon-name-part-type="species" reg="shyhhuangi">shyhhuangi</tp:taxon-name-part></tp:taxon-name></italic> is a Latinized patronymic noun in genitive case. It is dedicated to Prof. Shyh-Huang Chen, a herpetologist and arachnologist who first discovered this species in the early 1980s. We propose the common name “Yuchi music frog” in English to demonstrate the only two sampling sites of the species in Yuchi (meaning the “fish pond”) Township, or “魚池琴蛙” (pronounced as Yú-Chí-Qín-Wā) in Mandarin for this species.</p></tp:treatment-sec><tp:treatment-sec sec-type="diagnosis" id="SECID0ENMCI"><title>Diagnosis.</title><p><italic><tp:taxon-name><tp:taxon-name-part taxon-name-part-type="genus" reg="Nidirana">Nidirana</tp:taxon-name-part><tp:taxon-name-part taxon-name-part-type="species" reg="shyhhuangi">shyhhuangi</tp:taxon-name-part></tp:taxon-name></italic> sp. nov. is characterized by a combination of the following characters: (1) a small-sized ranid, body moderately slender; (2) <abbrev xmlns:xlink="http://www.w3.org/1999/xlink" xlink:title="snout–vent length" id="ABBRID0E5MCI" xlink:type="simple">SVL</abbrev> of preserved specimens in adult males 31.6–36.5 mm (mean ± SD = 33.8 ± 1.2 mm, <italic>n</italic> = 15), females 33.7–38.3 mm (35.9 ± 1.9 mm, <italic>n</italic> = 4); (3) head triangular, slightly longer than wide; (4) snout comparatively long, triangular in dorsal view with a slightly obtuse tip, moderately pointed in profile; (5) canthus rostralis distinct, contacting with the upper margin of nostril; (6) loreal region dark brown, extending posteriorly over eye and beyond tympanum; (7) upper lip pale white, white line extending posteriorly, forming a white stripe from below nostril to base of forelimb; (8) iris golden above canthus rostralis, dark brown below; (9) tympanum dark brown and conspicuous, dark zone extending posteriorly forming a trapezoid shape; (10) males with a single subgular vocal sac; (11) dorsum brown or yellowish-brown, sometimes gray; distinct vertebral stripe present; spinules on dorsal skin absent; (12) dorsolateral fold prominent, forming a distinct color boundary between dorsum and lateral body; (13) upper half of lateral body dark brown, lower half light brown; (14) jaw, throat, chest, and abdomen uniformly pale creamy yellow, generally lacking spots or patterns; (15) forelimb moderately long, pale brown; upper arm usually with one dark band at the base, forearm with one thin transverse band at the middle; (16) fingers slender, relative finger lengths II &lt; IV &lt; I &lt; III; tips weakly dilated into discs, lateroventral groove absent on all fingers; free of webbing; (17) hindlimb relatively long, brown in color; thigh with two or three transverse dark bands, shank with two; (18) toes long and thin, relative toe lengths I &lt; II &lt; V &lt; III &lt; IV; tips weakly dilated into discs, lateroventral groove present on all toes; webbing partial, webbing formula I 1–1 II 1–1 III 2–2 IV 2–2 V.</p></tp:treatment-sec><tp:treatment-sec sec-type="description" id="SECID0EGNCI"><title>Description of holotype.</title><p>Adult male in a good state of preservation (Fig. <xref ref-type="fig" rid="F8">8</xref>). Measurements of the holotype (left/right, all in mm): <abbrev xmlns:xlink="http://www.w3.org/1999/xlink" xlink:title="snout–vent length" id="ABBRID0EQNCI" xlink:type="simple">SVL</abbrev> 33.0; <abbrev xmlns:xlink="http://www.w3.org/1999/xlink" xlink:title="snout–forelimb length" id="ABBRID0EUNCI" xlink:type="simple">SFL</abbrev> 14.9/14.2; AGL 14.0/13.1; <abbrev xmlns:xlink="http://www.w3.org/1999/xlink" xlink:title="dorsal width" id="ABBRID0EYNCI" xlink:type="simple">DW</abbrev> 9.1; <abbrev xmlns:xlink="http://www.w3.org/1999/xlink" xlink:title="the sum of upper arm length" id="ABBRID0E3NCI" xlink:type="simple">UaL</abbrev> 8.9/8.5, <abbrev xmlns:xlink="http://www.w3.org/1999/xlink" xlink:title="lower arm length" id="ABBRID0EAOCI" xlink:type="simple">LaL</abbrev> 7.2/7.8, <abbrev xmlns:xlink="http://www.w3.org/1999/xlink" xlink:title="hand length measured from the wrist to the longest finger" id="ABBRID0EEOCI" xlink:type="simple">HdL</abbrev> 7.9/8.1, leading to <abbrev xmlns:xlink="http://www.w3.org/1999/xlink" xlink:title="forelimb length" id="ABBRID0EIOCI" xlink:type="simple">FLL</abbrev> 23.9/24.4; <abbrev xmlns:xlink="http://www.w3.org/1999/xlink" xlink:title="the sum of thigh length" id="ABBRID0EMOCI" xlink:type="simple">ThL</abbrev> 16.1/16.5, <abbrev xmlns:xlink="http://www.w3.org/1999/xlink" xlink:title="shank length" id="ABBRID0EQOCI" xlink:type="simple">ShL</abbrev> 17.8/17.9, <abbrev xmlns:xlink="http://www.w3.org/1999/xlink" xlink:title="foot length from ankle to the longest toe" id="ABBRID0EUOCI" xlink:type="simple">FtL</abbrev> 24.8/25.2, leading to <abbrev xmlns:xlink="http://www.w3.org/1999/xlink" xlink:title="hindlimb length" id="ABBRID0EYOCI" xlink:type="simple">HLL</abbrev> 58.7/59.5; <abbrev xmlns:xlink="http://www.w3.org/1999/xlink" xlink:title="head length" id="ABBRID0E3OCI" xlink:type="simple">HL</abbrev> 12.1/12.3; <abbrev xmlns:xlink="http://www.w3.org/1999/xlink" xlink:title="length between tip of snout to the posterior edge of tympanum; head width" id="ABBRID0EAPCI" xlink:type="simple">HW</abbrev> 11.2; <abbrev xmlns:xlink="http://www.w3.org/1999/xlink" xlink:title="from tip of snout to the nostril; snout length" id="ABBRID0EEPCI" xlink:type="simple">SNT</abbrev> 6.2/6.1; <abbrev xmlns:xlink="http://www.w3.org/1999/xlink" xlink:title="eye diameter" id="ABBRID0EIPCI" xlink:type="simple">ED</abbrev> 3.4/3.7; <abbrev xmlns:xlink="http://www.w3.org/1999/xlink" xlink:title="maximum width of the head on the level of mouth angles in ventral view; snout–nostril distance" id="ABBRID0EMPCI" xlink:type="simple">SND</abbrev> 2.9/2.9; <abbrev xmlns:xlink="http://www.w3.org/1999/xlink" xlink:title="snout–tympanum distance" id="ABBRID0EQPCI" xlink:type="simple">STD</abbrev> 9.8/9.9; <abbrev xmlns:xlink="http://www.w3.org/1999/xlink" xlink:title="tympanum diameter" id="ABBRID0EUPCI" xlink:type="simple">TD</abbrev> 2.9/2.8; <abbrev xmlns:xlink="http://www.w3.org/1999/xlink" xlink:title="internostril distance" id="ABBRID0EYPCI" xlink:type="simple">IND</abbrev> 3.9; <abbrev xmlns:xlink="http://www.w3.org/1999/xlink" xlink:title="interorbital distance" id="ABBRID0E3PCI" xlink:type="simple">IOD</abbrev> 3.3.</p><p>Body moderately slender and elongated. Head triangular, as wide as body; slightly longer (<abbrev xmlns:xlink="http://www.w3.org/1999/xlink" xlink:title="head length" id="ABBRID0ECQCI" xlink:type="simple">HL</abbrev>/<abbrev xmlns:xlink="http://www.w3.org/1999/xlink" xlink:title="length between tip of snout to the posterior edge of tympanum; head width" id="ABBRID0EGQCI" xlink:type="simple">HW</abbrev> = 110.0%). Snout comparatively long (50.3% <abbrev xmlns:xlink="http://www.w3.org/1999/xlink" xlink:title="head length" id="ABBRID0EKQCI" xlink:type="simple">HL</abbrev>), triangular and slightly obtuse in dorsal view, moderately pointed in profile. Canthus rostralis distinct; loreal region flat; nostril round, lateral, upper margin in contact with canthus rostralis, closer to tip of snout (23.7% <abbrev xmlns:xlink="http://www.w3.org/1999/xlink" xlink:title="head length" id="ABBRID0EOQCI" xlink:type="simple">HL</abbrev>) than to eye (50.3% <abbrev xmlns:xlink="http://www.w3.org/1999/xlink" xlink:title="head length" id="ABBRID0ESQCI" xlink:type="simple">HL</abbrev>). Eye moderate sized, diameter 28.9% of <abbrev xmlns:xlink="http://www.w3.org/1999/xlink" xlink:title="head length" id="ABBRID0EWQCI" xlink:type="simple">HL</abbrev>, slightly larger than eye-nostril distance (26.3% <abbrev xmlns:xlink="http://www.w3.org/1999/xlink" xlink:title="head length" id="ABBRID0E1QCI" xlink:type="simple">HL</abbrev>); interorbital space flat, width 26.9% of <abbrev xmlns:xlink="http://www.w3.org/1999/xlink" xlink:title="head length" id="ABBRID0E5QCI" xlink:type="simple">HL</abbrev> and 29.5% of <abbrev xmlns:xlink="http://www.w3.org/1999/xlink" xlink:title="length between tip of snout to the posterior edge of tympanum; head width" id="ABBRID0ECRCI" xlink:type="simple">HW</abbrev>. Tympanum readily visible, rounded; diameter 23.3% <abbrev xmlns:xlink="http://www.w3.org/1999/xlink" xlink:title="head length" id="ABBRID0EGRCI" xlink:type="simple">HL</abbrev> and 80.7% of eye diameter; tympanic annulus conspicuous. Supratympanic fold absent.</p><p>Forelimb moderately long; <abbrev xmlns:xlink="http://www.w3.org/1999/xlink" xlink:title="the sum of upper arm length" id="ABBRID0EMRCI" xlink:type="simple">UaL</abbrev> 26.3% <abbrev xmlns:xlink="http://www.w3.org/1999/xlink" xlink:title="snout–vent length" id="ABBRID0EQRCI" xlink:type="simple">SVL</abbrev>; <abbrev xmlns:xlink="http://www.w3.org/1999/xlink" xlink:title="lower arm length" id="ABBRID0EURCI" xlink:type="simple">LaL</abbrev> 22.7% <abbrev xmlns:xlink="http://www.w3.org/1999/xlink" xlink:title="snout–vent length" id="ABBRID0EYRCI" xlink:type="simple">SVL</abbrev>, <abbrev xmlns:xlink="http://www.w3.org/1999/xlink" xlink:title="hand length measured from the wrist to the longest finger" id="ABBRID0E3RCI" xlink:type="simple">HdL</abbrev> 24.1% <abbrev xmlns:xlink="http://www.w3.org/1999/xlink" xlink:title="snout–vent length" id="ABBRID0EASCI" xlink:type="simple">SVL</abbrev>. Fingers slender, free of webbing, rounded in cross-section, no skin fringes on fingers. First finger well-developed, tip of all fingers slightly expended, width of finger tips ~ 110% of the thinnest diameter of phalanx, lateroventral groove absent on all fingers. Relative finger lengths: II &lt; IV &lt; I &lt; III; length of finger II (3.42) 69.2% of finger III (4.94). Inner metatarsal tubercle prominent and outer metatarsal tubercle obscure; subarticular tubercles present, rounded. Hindlimb relatively long; FmL 49.4% <abbrev xmlns:xlink="http://www.w3.org/1999/xlink" xlink:title="snout–vent length" id="ABBRID0EESCI" xlink:type="simple">SVL</abbrev>, TbL 54.0% <abbrev xmlns:xlink="http://www.w3.org/1999/xlink" xlink:title="snout–vent length" id="ABBRID0EISCI" xlink:type="simple">SVL</abbrev>, <abbrev xmlns:xlink="http://www.w3.org/1999/xlink" xlink:title="foot length from ankle to the longest toe" id="ABBRID0EMSCI" xlink:type="simple">FtL</abbrev> 75.6% <abbrev xmlns:xlink="http://www.w3.org/1999/xlink" xlink:title="snout–vent length" id="ABBRID0EQSCI" xlink:type="simple">SVL</abbrev>. Toes long, thin, tips of toes slightly flattened, width of toe tips ~ 120% of thinnest diameter of phalanx, lateroventral groove present on all toes. Relative toe lengths: I &lt; II &lt; V &lt; III &lt; IV; length of toe I (4.6) 29.0% of finger IV (16.0). Webbing partial, webbing formula I 1–1 II 1–1 III 2–2 IV 2–2 V. Inner metatarsal tubercle ovoid-shaped, present at base of first toe at preaxial side; outer metatarsal tubercle absent; subarticular tubercles prominent, rounded.</p><p><bold><italic>Color in life</italic>.</bold> Dorsum yellowish brown, darker near the midline and paler towards lateral edges; a thin but distinct pale vertebral stripe present (Fig. <xref ref-type="fig" rid="F7">7</xref>). Canthus rostralis and dorsolateral fold prominent, forming a distinct color boundary between dorsum and lateral body. Loreal region dark brown, extending posteriorly over eye and beyond tympanum. Upper lip pale white, white line extending posteriorly, forming a white stripe from below nostril to base of forelimb. Pupil deep black, iris golden above level of canthus rostralis, dark brown below, matching color of the loreal region. Tympanum dark brown, conspicuous, slightly translucent; dark zone extending posteriorly by approximately same width of tympanum diameter, forming a trapezoid shape. Dorsolateral fold darker than dorsum and flanks, displaying a fine but occasionally interrupted black line along fold. Upper half of lateral body similar to mid-dorsal coloration, dark brown; lower half paler, similar to lateral dorsum, pale brown. A slightly raised glandular ridge, pale yellowish brown in color, appearing as a mild swelling of skin, located behind base of forelimb. Jaw, chest, and abdomen uniformly pale creamy yellow, lacking spots or patterns. Forelimb pale brown; upper arm with one dark band at base, forearm with one thin transverse band at middle. Hindlimb brown, thigh with three transverse dark bands on both legs, shank with two; foot and toes with three bands on the left and four on the right.</p><fig id="F7" position="float" orientation="portrait"><object-id xmlns:xlink="http://www.w3.org/1999/xlink" content-type="doi" xlink:type="simple">10.3897/zookeys.1229.139344.figure7</object-id><object-id xmlns:xlink="http://www.w3.org/1999/xlink" content-type="arpha" xlink:type="simple">38581783-44F3-5118-8C28-9A0B922E2A3E</object-id><label>Figure 7.</label><caption><p><italic><tp:taxon-name><tp:taxon-name-part taxon-name-part-type="genus" reg="Nidirana">Nidirana</tp:taxon-name-part><tp:taxon-name-part taxon-name-part-type="species" reg="shyhhuangi">shyhhuangi</tp:taxon-name-part></tp:taxon-name></italic> sp. nov. in life <bold>A</bold> an adult male with a pale yellowish-brown glandular ridge behind the base of the forelimb, which is diagnostic of the sexes <bold>B</bold> an adult female, with a more grayish coloration <bold>C</bold> a first-year juvenile, with a reddish lower iris color <bold>D</bold> a male calling in the nest showing its subgular vocal sac. Photographed by CFL (<bold>A–C</bold>) and CC (<bold>D</bold>).</p></caption><graphic xmlns:xlink="http://www.w3.org/1999/xlink" xlink:href="zookeys-1229-245_article-139344__-g007.jpg" position="float" orientation="portrait" xlink:type="simple" id="oo_1264823.jpg"><uri content-type="original_file" xlink:type="simple">https://binary.pensoft.net/fig/1264823</uri></graphic></fig><p><bold><italic>Color in preservative</italic>.</bold> Patterns in alcohol-preserved specimens show minimal change (Figs <xref ref-type="fig" rid="F4">4</xref>, <xref ref-type="fig" rid="F8">8</xref>). However, coloration fades slightly. Most brown tones become slightly paler, the yellow component of yellowish brown fades, and the white line on the upper lip becomes less distinct compared to live specimens.</p><fig id="F8" position="float" orientation="portrait"><object-id xmlns:xlink="http://www.w3.org/1999/xlink" content-type="doi" xlink:type="simple">10.3897/zookeys.1229.139344.figure8</object-id><object-id xmlns:xlink="http://www.w3.org/1999/xlink" content-type="arpha" xlink:type="simple">536590F0-2EF5-58C2-B735-619A8A1DC9EC</object-id><label>Figure 8.</label><caption><p>Holotype of <italic><tp:taxon-name><tp:taxon-name-part taxon-name-part-type="genus" reg="Nidirana">Nidirana</tp:taxon-name-part><tp:taxon-name-part taxon-name-part-type="species" reg="shyhhuangi">shyhhuangi</tp:taxon-name-part></tp:taxon-name></italic> sp. nov. NTNUB 149805, an adult male in a good state of preservation, collected by Shyh-Huang Chen on 11 July 1984 from Lienhuachih (<named-content xmlns:xlink="http://www.w3.org/1999/xlink" content-type="dwc:verbatimCoordinates" xlink:type="simple"><named-content content-type="geo-json" specific-use="{&#34;type&#34;:&#34;Point&#34;,&#34;coordinates&#34;:[120.885850,23.920820]}" id="NCID0EIVCI" xlink:type="simple">23.92082°N, 120.88585°E</named-content></named-content>), Yuchi Township, Nantou County, Taiwan. Photographed by Chih-Wei Chen.</p></caption><graphic xmlns:xlink="http://www.w3.org/1999/xlink" xlink:href="zookeys-1229-245_article-139344__-g008.jpg" position="float" orientation="portrait" xlink:type="simple" id="oo_1264835.jpg"><uri content-type="original_file" xlink:type="simple">https://binary.pensoft.net/fig/1264835</uri></graphic></fig><p><bold><italic>Variation</italic>.</bold> Some individuals are gray, a coloration that may be more common in females (Fig. <xref ref-type="fig" rid="F7">7B</xref>). The lower half of the iris in one-year juveniles is red or reddish brown (Fig. <xref ref-type="fig" rid="F7">7C</xref>). The number of transverse bands on the limbs varies: a majority of individuals (85.7%) have one transverse band on the forearm, while a minority (14.3%) has two. The number of bands on the thigh ranges from two (39.3%) to three (60.7%) (Fig. <xref ref-type="fig" rid="F5">5C</xref>), and on the shank, the bands are mostly two (85.7%), occasionally three (14.3%) (Fig. <xref ref-type="fig" rid="F5">5D</xref>). The number of bands on the foot is typically three (85.7%), occasionally four (14.3%).</p><p><bold><italic>Sexual dimorphism</italic>.</bold> Sexual dimorphism within species of <italic><tp:taxon-name><tp:taxon-name-part taxon-name-part-type="genus" reg="Nidirana">Nidirana</tp:taxon-name-part><tp:taxon-name-part taxon-name-part-type="species" reg="shyhhuangi">shyhhuangi</tp:taxon-name-part></tp:taxon-name></italic> sp. nov. is recognized for glandular ridges and vocal sacs, both of which are present exclusively in males. Adult males can be distinguished from females by the presence of a pale yellowish-brown glandular ridge behind the base of the forelimbs, which is especially prominent during the breeding season (Fig. <xref ref-type="fig" rid="F7">7A</xref>). Compared to males, females tend to have a paler and more grayish coloration (Fig. <xref ref-type="fig" rid="F7">7B</xref>), while males typically have a darker body color. The males of <italic><tp:taxon-name><tp:taxon-name-part taxon-name-part-type="genus" reg="Nidirana">Nidirana</tp:taxon-name-part><tp:taxon-name-part taxon-name-part-type="species" reg="shyhhuangi">shyhhuangi</tp:taxon-name-part></tp:taxon-name></italic> sp. nov. have a single subgular vocal sac (Fig. <xref ref-type="fig" rid="F7">7D</xref>). A pair of vocal slits, located between the lower jaw musculature and epidermis, is present only in mature males and is absent in females. Additionally, males exhibit slightly raised nuptial pads, although they are not particularly prominent, and these pads are entirely absent in females.</p><p>Body size of both sexes overlap, but females are usually larger than males in both snout–vent length and body mass. <abbrev xmlns:xlink="http://www.w3.org/1999/xlink" xlink:title="snout–vent length" id="ABBRID0EUXCI" xlink:type="simple">SVL</abbrev> of preserved specimens in adult males 31.6–36.5 mm (mean ± SD = 33.8 ± 1.2 mm, <italic>n</italic> = 15), females 33.7–38.3 mm (35.9 ± 1.9 mm, <italic>n</italic> = 4). <abbrev xmlns:xlink="http://www.w3.org/1999/xlink" xlink:title="snout–vent length" id="ABBRID0E3XCI" xlink:type="simple">SVL</abbrev> of live individuals (C. Chang, unpublished data) in adult males 32.0–40.1 mm (35.5 ± 1.3 mm, <italic>n</italic> = 49), females 35.2–40.8 mm (38.3 ± 1.5 mm, <italic>n</italic> = 16). Body mass of live individuals (CC, unpublished data) in adult males 3.60–5.25 g (4.38 ± 0.42 g, <italic>n</italic> = 49), females 4.75–6.70 g (5.52 ± 0.51 g, <italic>n</italic> = 16).</p><p><bold><italic>Comparisons</italic>.</bold><italic><tp:taxon-name><tp:taxon-name-part taxon-name-part-type="genus" reg="Nidirana">Nidirana</tp:taxon-name-part><tp:taxon-name-part taxon-name-part-type="species" reg="shyhhuangi">shyhhuangi</tp:taxon-name-part></tp:taxon-name></italic> sp. nov. could be distinguished from its most closely related congener, <italic><tp:taxon-name><tp:taxon-name-part taxon-name-part-type="genus" reg="Nidirana">N.</tp:taxon-name-part><tp:taxon-name-part taxon-name-part-type="species" reg="okinavana">okinavana</tp:taxon-name-part></tp:taxon-name></italic>, by its significantly smaller and non-overlapping adult body size (Fig. <xref ref-type="fig" rid="F4">4</xref>). <italic><tp:taxon-name><tp:taxon-name-part taxon-name-part-type="genus" reg="Nidirana">Nidirana</tp:taxon-name-part><tp:taxon-name-part taxon-name-part-type="species" reg="okinavana">okinavana</tp:taxon-name-part></tp:taxon-name></italic> always exceeds 40 mm (<italic>n</italic> = 18 adults), whereas <italic><tp:taxon-name><tp:taxon-name-part taxon-name-part-type="genus" reg="Nidirana">Nidirana</tp:taxon-name-part><tp:taxon-name-part taxon-name-part-type="species" reg="shyhhuangi">shyhhuangi</tp:taxon-name-part></tp:taxon-name></italic> sp. nov. never exceeds 38.3 mm (<italic>n</italic> = 19 adults). <italic><tp:taxon-name><tp:taxon-name-part taxon-name-part-type="genus" reg="Nidirana">Nidirana</tp:taxon-name-part><tp:taxon-name-part taxon-name-part-type="species" reg="okinavana">okinavana</tp:taxon-name-part></tp:taxon-name></italic> usually has two transverse bands on the thigh and one on the shank; whereas <italic><tp:taxon-name><tp:taxon-name-part taxon-name-part-type="genus" reg="Nidirana">Nidirana</tp:taxon-name-part><tp:taxon-name-part taxon-name-part-type="species" reg="shyhhuangi">shyhhuangi</tp:taxon-name-part></tp:taxon-name></italic> sp. nov. typically has three bands on thigh and two on the shank (Fig. <xref ref-type="fig" rid="F5">5</xref>). <italic><tp:taxon-name><tp:taxon-name-part taxon-name-part-type="genus" reg="Nidirana">Nidirana</tp:taxon-name-part><tp:taxon-name-part taxon-name-part-type="species" reg="shyhhuangi">shyhhuangi</tp:taxon-name-part></tp:taxon-name></italic> sp. nov. could be further distinguished by a relatively longer snout–forelimb length (<abbrev xmlns:xlink="http://www.w3.org/1999/xlink" xlink:title="snout–forelimb length" id="ABBRID0EI2CI" xlink:type="simple">SFL</abbrev>/<abbrev xmlns:xlink="http://www.w3.org/1999/xlink" xlink:title="snout–vent length" id="ABBRID0EM2CI" xlink:type="simple">SVL</abbrev>), upper arm length (<abbrev xmlns:xlink="http://www.w3.org/1999/xlink" xlink:title="the sum of upper arm length" id="ABBRID0EQ2CI" xlink:type="simple">UaL</abbrev>/<abbrev xmlns:xlink="http://www.w3.org/1999/xlink" xlink:title="snout–vent length" id="ABBRID0EU2CI" xlink:type="simple">SVL</abbrev>), lower arm length (<abbrev xmlns:xlink="http://www.w3.org/1999/xlink" xlink:title="lower arm length" id="ABBRID0EY2CI" xlink:type="simple">LaL</abbrev>/<abbrev xmlns:xlink="http://www.w3.org/1999/xlink" xlink:title="snout–vent length" id="ABBRID0E32CI" xlink:type="simple">SVL</abbrev>), forelimb length (<abbrev xmlns:xlink="http://www.w3.org/1999/xlink" xlink:title="forelimb length" id="ABBRID0EA3CI" xlink:type="simple">FLL</abbrev>/<abbrev xmlns:xlink="http://www.w3.org/1999/xlink" xlink:title="snout–vent length" id="ABBRID0EE3CI" xlink:type="simple">SVL</abbrev>), shank length (<abbrev xmlns:xlink="http://www.w3.org/1999/xlink" xlink:title="shank length" id="ABBRID0EI3CI" xlink:type="simple">ShL</abbrev>/<abbrev xmlns:xlink="http://www.w3.org/1999/xlink" xlink:title="snout–vent length" id="ABBRID0EM3CI" xlink:type="simple">SVL</abbrev>), foot length (<abbrev xmlns:xlink="http://www.w3.org/1999/xlink" xlink:title="foot length from ankle to the longest toe" id="ABBRID0EQ3CI" xlink:type="simple">FtL</abbrev>/<abbrev xmlns:xlink="http://www.w3.org/1999/xlink" xlink:title="snout–vent length" id="ABBRID0EU3CI" xlink:type="simple">SVL</abbrev>), and hindlimb length (<abbrev xmlns:xlink="http://www.w3.org/1999/xlink" xlink:title="hindlimb length" id="ABBRID0EY3CI" xlink:type="simple">HLL</abbrev>/<abbrev xmlns:xlink="http://www.w3.org/1999/xlink" xlink:title="snout–vent length" id="ABBRID0E33CI" xlink:type="simple">SVL</abbrev>) (Suppl. material <xref ref-type="supplementary-material" rid="S1">1</xref>: fig. S1). Additionally, <italic><tp:taxon-name><tp:taxon-name-part taxon-name-part-type="genus" reg="Nidirana">Nidirana</tp:taxon-name-part><tp:taxon-name-part taxon-name-part-type="species" reg="shyhhuangi">shyhhuangi</tp:taxon-name-part></tp:taxon-name></italic> sp. nov. has relatively larger tympanum (<abbrev xmlns:xlink="http://www.w3.org/1999/xlink" xlink:title="tympanum diameter" id="ABBRID0EP4CI" xlink:type="simple">TD</abbrev>/<abbrev xmlns:xlink="http://www.w3.org/1999/xlink" xlink:title="head length" id="ABBRID0ET4CI" xlink:type="simple">HL</abbrev>), shorter internostril distance (<abbrev xmlns:xlink="http://www.w3.org/1999/xlink" xlink:title="internostril distance" id="ABBRID0EX4CI" xlink:type="simple">IND</abbrev>/<abbrev xmlns:xlink="http://www.w3.org/1999/xlink" xlink:title="head length" id="ABBRID0E24CI" xlink:type="simple">HL</abbrev>), and shorter interorbital distance (<abbrev xmlns:xlink="http://www.w3.org/1999/xlink" xlink:title="interorbital distance" id="ABBRID0E64CI" xlink:type="simple">IOD</abbrev>/<abbrev xmlns:xlink="http://www.w3.org/1999/xlink" xlink:title="head length" id="ABBRID0ED5CI" xlink:type="simple">HL</abbrev>) for characters at head (Suppl. material <xref ref-type="supplementary-material" rid="S1">1</xref>: fig. S1).</p><p>The smaller body size of <italic><tp:taxon-name><tp:taxon-name-part taxon-name-part-type="genus" reg="Nidirana">Nidirana</tp:taxon-name-part><tp:taxon-name-part taxon-name-part-type="species" reg="shyhhuangi">shyhhuangi</tp:taxon-name-part></tp:taxon-name></italic> sp. nov. also leads to differences in behavioral traits compared to <italic><tp:taxon-name><tp:taxon-name-part taxon-name-part-type="genus" reg="Nidirana">N.</tp:taxon-name-part><tp:taxon-name-part taxon-name-part-type="species" reg="okinavana">okinavana</tp:taxon-name-part></tp:taxon-name></italic>. The new species is in the nest building group of the genus; the mud nest opening (Figs <xref ref-type="fig" rid="F7">7D</xref>, <xref ref-type="fig" rid="F10">10B</xref>) measures approximately 2 cm in diameter in the new species, while that of <italic><tp:taxon-name><tp:taxon-name-part taxon-name-part-type="genus" reg="Nidirana">N.</tp:taxon-name-part><tp:taxon-name-part taxon-name-part-type="species" reg="okinavana">okinavana</tp:taxon-name-part></tp:taxon-name></italic> can reach up to 5–6 cm. The mean clutch size of <italic><tp:taxon-name><tp:taxon-name-part taxon-name-part-type="genus" reg="Nidirana">Nidirana</tp:taxon-name-part><tp:taxon-name-part taxon-name-part-type="species" reg="shyhhuangi">shyhhuangi</tp:taxon-name-part></tp:taxon-name></italic> sp. nov. is 39 eggs (maximum 51), whereas <italic><tp:taxon-name><tp:taxon-name-part taxon-name-part-type="genus" reg="Nidirana">N.</tp:taxon-name-part><tp:taxon-name-part taxon-name-part-type="species" reg="okinavana">okinavana</tp:taxon-name-part></tp:taxon-name></italic> can have up to 65 eggs (<xref ref-type="bibr" rid="B27">Kuramoto 1985</xref>) or even 80 eggs (<xref ref-type="bibr" rid="B52">Utsunomiya and Utsunomiya 1983</xref>; <xref ref-type="bibr" rid="B40">Maeda and Matsui 1990</xref>; <xref ref-type="bibr" rid="B43">Matsui and Maeda 2018</xref>).</p><p><italic><tp:taxon-name><tp:taxon-name-part taxon-name-part-type="genus" reg="Nidirana">Nidirana</tp:taxon-name-part><tp:taxon-name-part taxon-name-part-type="species" reg="shyhhuangi">shyhhuangi</tp:taxon-name-part></tp:taxon-name></italic> sp. nov. is sympatrically distributed with the much more abundant congener, <italic><tp:taxon-name><tp:taxon-name-part taxon-name-part-type="genus" reg="Nidirana">N.</tp:taxon-name-part><tp:taxon-name-part taxon-name-part-type="species" reg="adenopleura">adenopleura</tp:taxon-name-part></tp:taxon-name></italic>. Body size of the latter is significantly larger than both <italic><tp:taxon-name><tp:taxon-name-part taxon-name-part-type="genus" reg="Nidirana">Nidirana</tp:taxon-name-part><tp:taxon-name-part taxon-name-part-type="species" reg="shyhhuangi">shyhhuangi</tp:taxon-name-part></tp:taxon-name></italic> sp. nov. and <italic><tp:taxon-name><tp:taxon-name-part taxon-name-part-type="genus" reg="Nidirana">N.</tp:taxon-name-part><tp:taxon-name-part taxon-name-part-type="species" reg="okinavana">okinavana</tp:taxon-name-part></tp:taxon-name></italic>, with <abbrev xmlns:xlink="http://www.w3.org/1999/xlink" xlink:title="snout–vent length" id="ABBRID0EKCDI" xlink:type="simple">SVL</abbrev> ranging from 45–70 mm in the Taiwanese population (<xref ref-type="bibr" rid="B31">Lue et al. 1999</xref>; <xref ref-type="bibr" rid="B29">Lin and Fu 2022</xref>). <italic><tp:taxon-name><tp:taxon-name-part taxon-name-part-type="genus" reg="Nidirana">Nidirana</tp:taxon-name-part><tp:taxon-name-part taxon-name-part-type="species" reg="adenopleura">adenopleura</tp:taxon-name-part></tp:taxon-name></italic> usually has one additional (3 or 4) transverse band on the thigh, with more and clearer warts and black spots on its lateral skin. Dorsal coloration of <italic><tp:taxon-name><tp:taxon-name-part taxon-name-part-type="genus" reg="Nidirana">Nidirana</tp:taxon-name-part><tp:taxon-name-part taxon-name-part-type="species" reg="shyhhuangi">shyhhuangi</tp:taxon-name-part></tp:taxon-name></italic> sp. nov. is paler, with dark brown longitudinal stripes on either side of the pale yellow mid-dorsal line. The males of <italic><tp:taxon-name><tp:taxon-name-part taxon-name-part-type="genus" reg="Nidirana">Nidirana</tp:taxon-name-part><tp:taxon-name-part taxon-name-part-type="species" reg="shyhhuangi">shyhhuangi</tp:taxon-name-part></tp:taxon-name></italic> sp. nov. have a single subgular vocal sac (Fig. <xref ref-type="fig" rid="F7">7D</xref>), whereas that of <italic><tp:taxon-name><tp:taxon-name-part taxon-name-part-type="genus" reg="Nidirana">N.</tp:taxon-name-part><tp:taxon-name-part taxon-name-part-type="species" reg="adenopleura">adenopleura</tp:taxon-name-part></tp:taxon-name></italic> has a bilobed subgular sac.</p><p>Body size of <italic><tp:taxon-name><tp:taxon-name-part taxon-name-part-type="genus" reg="Nidirana">Nidirana</tp:taxon-name-part><tp:taxon-name-part taxon-name-part-type="species" reg="shyhhuangi">shyhhuangi</tp:taxon-name-part></tp:taxon-name></italic> sp. nov. is smaller than all other congeners, which makes it the smallest <italic><tp:taxon-name><tp:taxon-name-part taxon-name-part-type="genus" reg="Nidirana">Nidirana</tp:taxon-name-part></tp:taxon-name></italic> of all. <abbrev xmlns:xlink="http://www.w3.org/1999/xlink" xlink:title="snout–vent length" id="ABBRID0E1EDI" xlink:type="simple">SVL</abbrev> of <italic><tp:taxon-name><tp:taxon-name-part taxon-name-part-type="genus" reg="Nidirana">Nidirana</tp:taxon-name-part><tp:taxon-name-part taxon-name-part-type="species" reg="shyhhuangi">shyhhuangi</tp:taxon-name-part></tp:taxon-name></italic> sp. nov. does not exceed 36.5 mm in males and 38.3 mm in females. On the other hand, most of the other <italic><tp:taxon-name><tp:taxon-name-part taxon-name-part-type="genus" reg="Nidirana">Nidirana</tp:taxon-name-part></tp:taxon-name></italic> spp. exceeds 40 mm in both sexes, including <italic><tp:taxon-name><tp:taxon-name-part taxon-name-part-type="genus" reg="Nidirana">N.</tp:taxon-name-part><tp:taxon-name-part taxon-name-part-type="species" reg="daunchina">daunchina</tp:taxon-name-part></tp:taxon-name></italic> (40.6–53.0 mm, <xref ref-type="bibr" rid="B33">Lyu et al. 2017</xref>), <italic><tp:taxon-name><tp:taxon-name-part taxon-name-part-type="genus" reg="Nidirana">N.</tp:taxon-name-part><tp:taxon-name-part taxon-name-part-type="species" reg="guangdongensis">guangdongensis</tp:taxon-name-part></tp:taxon-name></italic> (50.0–59.3 mm, <xref ref-type="bibr" rid="B36">Lyu et al. 2020b</xref>), <italic><tp:taxon-name><tp:taxon-name-part taxon-name-part-type="genus" reg="Nidirana">N.</tp:taxon-name-part><tp:taxon-name-part taxon-name-part-type="species" reg="guangxiensis">guangxiensis</tp:taxon-name-part></tp:taxon-name></italic> (40.2–51.0 mm, <xref ref-type="bibr" rid="B37">Lyu et al. 2021</xref>), <italic><tp:taxon-name><tp:taxon-name-part taxon-name-part-type="genus" reg="Nidirana">N.</tp:taxon-name-part><tp:taxon-name-part taxon-name-part-type="species" reg="leishanensis">leishanensis</tp:taxon-name-part></tp:taxon-name></italic> (49.5–56.4 mm, <xref ref-type="bibr" rid="B28">Li et al. 2019</xref>), <italic><tp:taxon-name><tp:taxon-name-part taxon-name-part-type="genus" reg="Nidirana">N.</tp:taxon-name-part><tp:taxon-name-part taxon-name-part-type="species" reg="lini">lini</tp:taxon-name-part></tp:taxon-name></italic> (44.1–68.6 mm, <xref ref-type="bibr" rid="B11">Chou 1999</xref>; <xref ref-type="bibr" rid="B33">Lyu et al. 2017</xref>), <italic><tp:taxon-name><tp:taxon-name-part taxon-name-part-type="genus" reg="Nidirana">N.</tp:taxon-name-part><tp:taxon-name-part taxon-name-part-type="species" reg="mangveni">mangveni</tp:taxon-name-part></tp:taxon-name></italic> (53.6–65.1 mm, <xref ref-type="bibr" rid="B36">Lyu et al. 2020b</xref>), <italic><tp:taxon-name><tp:taxon-name-part taxon-name-part-type="genus" reg="Nidirana">N.</tp:taxon-name-part><tp:taxon-name-part taxon-name-part-type="species" reg="occidentalis">occidentalis</tp:taxon-name-part></tp:taxon-name></italic> (44.5–61.3 mm, <xref ref-type="bibr" rid="B35">Lyu et al. 2020a</xref>), <italic><tp:taxon-name><tp:taxon-name-part taxon-name-part-type="genus" reg="Nidirana">N.</tp:taxon-name-part><tp:taxon-name-part taxon-name-part-type="species" reg="pleuraden">pleuraden</tp:taxon-name-part></tp:taxon-name></italic> (46.2–61.7 mm, <xref ref-type="bibr" rid="B33">Lyu et al. 2017</xref>; <xref ref-type="bibr" rid="B35">Lyu et al. 2020a</xref>), <italic><tp:taxon-name><tp:taxon-name-part taxon-name-part-type="genus" reg="Nidirana">N.</tp:taxon-name-part><tp:taxon-name-part taxon-name-part-type="species" reg="shiwandashanensis">shiwandashanensis</tp:taxon-name-part></tp:taxon-name></italic> (46.2–50.8 mm, <xref ref-type="bibr" rid="B8">Chen et al. 2022a</xref>), <italic><tp:taxon-name><tp:taxon-name-part taxon-name-part-type="genus" reg="Nidirana">N.</tp:taxon-name-part><tp:taxon-name-part taxon-name-part-type="species" reg="xiangica">xiangica</tp:taxon-name-part></tp:taxon-name></italic> (53.5–62.6 mm, <xref ref-type="bibr" rid="B36">Lyu et al. 2020b</xref>), <italic><tp:taxon-name><tp:taxon-name-part taxon-name-part-type="genus" reg="Nidirana">N.</tp:taxon-name-part><tp:taxon-name-part taxon-name-part-type="species" reg="yaoica">yaoica</tp:taxon-name-part></tp:taxon-name></italic> (42.1–45.6 mm, <xref ref-type="bibr" rid="B34">Lyu et al. 2019</xref>), and <italic><tp:taxon-name><tp:taxon-name-part taxon-name-part-type="genus" reg="Nidirana">N.</tp:taxon-name-part><tp:taxon-name-part taxon-name-part-type="species" reg="yeae">yeae</tp:taxon-name-part></tp:taxon-name></italic> (41.2–44.7 mm, <xref ref-type="bibr" rid="B54">Wei et al. 2020</xref>).</p><p><abbrev xmlns:xlink="http://www.w3.org/1999/xlink" xlink:title="snout–vent length" id="ABBRID0EOLDI" xlink:type="simple">SVL</abbrev> of <italic><tp:taxon-name><tp:taxon-name-part taxon-name-part-type="genus" reg="Nidirana">Nidirana</tp:taxon-name-part><tp:taxon-name-part taxon-name-part-type="species" reg="shyhhuangi">shyhhuangi</tp:taxon-name-part></tp:taxon-name></italic> sp. nov. overlaps with <italic><tp:taxon-name><tp:taxon-name-part taxon-name-part-type="genus" reg="Nidirana">N.</tp:taxon-name-part><tp:taxon-name-part taxon-name-part-type="species" reg="chapaensis">chapaensis</tp:taxon-name-part></tp:taxon-name></italic> (35.5–51.8 mm, <xref ref-type="bibr" rid="B12">Chuaynkern et al. 2010</xref>), <italic><tp:taxon-name><tp:taxon-name-part taxon-name-part-type="genus" reg="Nidirana">N.</tp:taxon-name-part><tp:taxon-name-part taxon-name-part-type="species" reg="hainanensis">hainanensis</tp:taxon-name-part></tp:taxon-name></italic> (32.8–44.4 mm, <xref ref-type="bibr" rid="B16">Fei et al. 2007</xref>), and <italic><tp:taxon-name><tp:taxon-name-part taxon-name-part-type="genus" reg="Nidirana">N.</tp:taxon-name-part><tp:taxon-name-part taxon-name-part-type="species" reg="nankunensis">nankunensis</tp:taxon-name-part></tp:taxon-name></italic> (33.3–39.5 mm, <xref ref-type="bibr" rid="B33">Lyu et al. 2017</xref>). However, the lateroventral groove is present on the fingers of <italic><tp:taxon-name><tp:taxon-name-part taxon-name-part-type="genus" reg="Nidirana">N.</tp:taxon-name-part><tp:taxon-name-part taxon-name-part-type="species" reg="hainanensis">hainanensis</tp:taxon-name-part></tp:taxon-name></italic>, and also present on all fingers except finger I in <italic><tp:taxon-name><tp:taxon-name-part taxon-name-part-type="genus" reg="Nidirana">N.</tp:taxon-name-part><tp:taxon-name-part taxon-name-part-type="species" reg="chapaensis">chapaensis</tp:taxon-name-part></tp:taxon-name></italic> and <italic><tp:taxon-name><tp:taxon-name-part taxon-name-part-type="genus" reg="Nidirana">N.</tp:taxon-name-part><tp:taxon-name-part taxon-name-part-type="species" reg="nankunensis">nankunensis</tp:taxon-name-part></tp:taxon-name></italic>. In contrast, the lateroventral groove is absent on the fingers of <italic><tp:taxon-name><tp:taxon-name-part taxon-name-part-type="genus" reg="Nidirana">Nidirana</tp:taxon-name-part><tp:taxon-name-part taxon-name-part-type="species" reg="shyhhuangi">shyhhuangi</tp:taxon-name-part></tp:taxon-name></italic> sp. nov.</p><p>In addition to body size, <italic><tp:taxon-name><tp:taxon-name-part taxon-name-part-type="genus" reg="Nidirana">Nidirana</tp:taxon-name-part><tp:taxon-name-part taxon-name-part-type="species" reg="shyhhuangi">shyhhuangi</tp:taxon-name-part></tp:taxon-name></italic> sp. nov. could be distinguished from <italic><tp:taxon-name><tp:taxon-name-part taxon-name-part-type="genus" reg="Nidirana">N.</tp:taxon-name-part><tp:taxon-name-part taxon-name-part-type="species" reg="occidentalis">occidentalis</tp:taxon-name-part></tp:taxon-name></italic> and <italic><tp:taxon-name><tp:taxon-name-part taxon-name-part-type="genus" reg="Nidirana">N.</tp:taxon-name-part><tp:taxon-name-part taxon-name-part-type="species" reg="pleuraden">pleuraden</tp:taxon-name-part></tp:taxon-name></italic> for dilated finger tips and toe tips; from <italic><tp:taxon-name><tp:taxon-name-part taxon-name-part-type="genus" reg="Nidirana">N.</tp:taxon-name-part><tp:taxon-name-part taxon-name-part-type="species" reg="mangveni">mangveni</tp:taxon-name-part></tp:taxon-name></italic> for relative length of fingers (II &lt; I &lt; IV &lt; III); from <italic><tp:taxon-name><tp:taxon-name-part taxon-name-part-type="genus" reg="Nidirana">N.</tp:taxon-name-part><tp:taxon-name-part taxon-name-part-type="species" reg="adenopleura">adenopleura</tp:taxon-name-part></tp:taxon-name></italic>, <italic><tp:taxon-name><tp:taxon-name-part taxon-name-part-type="genus" reg="Nidirana">N.</tp:taxon-name-part><tp:taxon-name-part taxon-name-part-type="species" reg="guangdongensis">guangdongensis</tp:taxon-name-part></tp:taxon-name></italic>, <italic><tp:taxon-name><tp:taxon-name-part taxon-name-part-type="genus" reg="Nidirana">N.</tp:taxon-name-part><tp:taxon-name-part taxon-name-part-type="species" reg="lini">lini</tp:taxon-name-part></tp:taxon-name></italic>, <italic><tp:taxon-name><tp:taxon-name-part taxon-name-part-type="genus" reg="Nidirana">N.</tp:taxon-name-part><tp:taxon-name-part taxon-name-part-type="species" reg="mangveni">mangveni</tp:taxon-name-part></tp:taxon-name></italic>, <italic><tp:taxon-name><tp:taxon-name-part taxon-name-part-type="genus" reg="Nidirana">N.</tp:taxon-name-part><tp:taxon-name-part taxon-name-part-type="species" reg="occidentalis">occidentalis</tp:taxon-name-part></tp:taxon-name></italic>, <italic><tp:taxon-name><tp:taxon-name-part taxon-name-part-type="genus" reg="Nidirana">N.</tp:taxon-name-part><tp:taxon-name-part taxon-name-part-type="species" reg="pleuraden">pleuraden</tp:taxon-name-part></tp:taxon-name></italic>, and <italic><tp:taxon-name><tp:taxon-name-part taxon-name-part-type="genus" reg="Nidirana">N.</tp:taxon-name-part><tp:taxon-name-part taxon-name-part-type="species" reg="xiangica">xiangica</tp:taxon-name-part></tp:taxon-name></italic> for absence of Spinules on dorsal skin. Comparisons among these species are listed in Table <xref ref-type="table" rid="T4">4</xref>, with updated information of <italic><tp:taxon-name><tp:taxon-name-part taxon-name-part-type="genus" reg="Nidirana">N.</tp:taxon-name-part><tp:taxon-name-part taxon-name-part-type="species" reg="okinavana">okinavana</tp:taxon-name-part></tp:taxon-name></italic> revised from <xref ref-type="bibr" rid="B43">Matsui and Maeda (2018)</xref> and this study.</p><table-wrap id="T4" position="float" orientation="portrait"><label>Table 4.</label><caption><p>Comparison among <italic><tp:taxon-name><tp:taxon-name-part taxon-name-part-type="genus" reg="Nidirana">Nidirana</tp:taxon-name-part></tp:taxon-name></italic> species, with updated information from <xref ref-type="bibr" rid="B43">Matsui and Maeda (2018)</xref> and this study.</p></caption><table id="TID0E1UAK" rules="all"><tbody><tr><th rowspan="1" colspan="1"/><th rowspan="1" colspan="1">Species</th><th rowspan="1" colspan="1"><abbrev xmlns:xlink="http://www.w3.org/1999/xlink" xlink:title="snout–vent length" id="ABBRID0EHUDI" xlink:type="simple">SVL</abbrev> of males (mm)</th><th rowspan="1" colspan="1"><abbrev xmlns:xlink="http://www.w3.org/1999/xlink" xlink:title="snout–vent length" id="ABBRID0EPUDI" xlink:type="simple">SVL</abbrev> of females (mm)</th><th rowspan="1" colspan="1">Fingers tips</th><th rowspan="1" colspan="1">Lateroventral groove on fingers</th><th rowspan="1" colspan="1">Relative length of fingers</th><th rowspan="1" colspan="1">Toes tips</th><th rowspan="1" colspan="1">Lateroventral groove on toes</th><th rowspan="1" colspan="1">Tibio-tarsal articulation</th><th rowspan="1" colspan="1">Subgular vocal sacs</th><th rowspan="1" colspan="1">Nuptial pad</th><th rowspan="1" colspan="1">Spinules on dorsal skin</th><th rowspan="1" colspan="1">Nest construction</th><th rowspan="1" colspan="1">
                      Tadpole labial tooth row formula</th><th rowspan="1" colspan="1">Calling</th><th rowspan="1" colspan="1">References</th></tr><tr><td rowspan="1" colspan="1">1</td><td rowspan="1" colspan="1"><italic><tp:taxon-name><tp:taxon-name-part taxon-name-part-type="genus" reg="Nidirana">N.</tp:taxon-name-part><tp:taxon-name-part taxon-name-part-type="species" reg="shyhhuangi">shyhhuangi</tp:taxon-name-part></tp:taxon-name></italic> sp. nov.</td><td rowspan="1" colspan="1">31.6–36.5</td><td rowspan="1" colspan="1">33.7–38.3</td><td rowspan="1" colspan="1">Dilated</td><td rowspan="1" colspan="1">Usually absent</td><td rowspan="1" colspan="1">II &lt; I &lt; IV &lt; III</td><td rowspan="1" colspan="1">Dilated</td><td rowspan="1" colspan="1">Present</td><td rowspan="1" colspan="1">Snout tip</td><td rowspan="1" colspan="1">Present</td><td rowspan="1" colspan="1">Poorly one on finger I</td><td rowspan="1" colspan="1">Absent</td><td rowspan="1" colspan="1">Present</td><td rowspan="1" colspan="1">I: 1+1/1+1:II</td><td rowspan="1" colspan="1">13–32 fast repeated notes</td><td rowspan="1" colspan="1">This study</td></tr><tr><td rowspan="1" colspan="1">2</td><td rowspan="1" colspan="1">
                      <italic>
                        <tp:taxon-name><tp:taxon-name-part taxon-name-part-type="genus" reg="Nidirana">N.</tp:taxon-name-part><tp:taxon-name-part taxon-name-part-type="species" reg="okinavana">okinavana</tp:taxon-name-part></tp:taxon-name>
                      </italic>
                    </td><td rowspan="1" colspan="1">40.5–44.8</td><td rowspan="1" colspan="1">45.2–47.8</td><td rowspan="1" colspan="1">Dilated</td><td rowspan="1" colspan="1">Present except finger I</td><td rowspan="1" colspan="1">II &lt; I &lt; IV &lt; III</td><td rowspan="1" colspan="1">Dilated</td><td rowspan="1" colspan="1">Present</td><td rowspan="1" colspan="1">Eye center near nostril</td><td rowspan="1" colspan="1">Present</td><td rowspan="1" colspan="1">Poorly one on finger I</td><td rowspan="1" colspan="1">Absent</td><td rowspan="1" colspan="1">Present</td><td rowspan="1" colspan="1">I: 1+1/1+1:II</td><td rowspan="1" colspan="1">14–18 fast repeated notes</td><td rowspan="1" colspan="1"><xref ref-type="bibr" rid="B43">Matsui and Maeda (2018)</xref>; this study</td></tr><tr><td rowspan="1" colspan="1">3</td><td rowspan="1" colspan="1">
                      <italic>
                        <tp:taxon-name><tp:taxon-name-part taxon-name-part-type="genus" reg="Nidirana">N.</tp:taxon-name-part><tp:taxon-name-part taxon-name-part-type="species" reg="adenopleura">adenopleura</tp:taxon-name-part></tp:taxon-name>
                      </italic>
                    </td><td rowspan="1" colspan="1">43.1–57.6</td><td rowspan="1" colspan="1">47.6–60.7</td><td rowspan="1" colspan="1">Dilated</td><td rowspan="1" colspan="1">Present except finger I</td><td rowspan="1" colspan="1">II &lt; I &lt; IV &lt; III</td><td rowspan="1" colspan="1">Dilated</td><td rowspan="1" colspan="1">Present</td><td rowspan="1" colspan="1">Snout tip or eye-snout</td><td rowspan="1" colspan="1">Present</td><td rowspan="1" colspan="1">One on finger I</td><td rowspan="1" colspan="1">Entire or posterior</td><td rowspan="1" colspan="1">Absent</td><td rowspan="1" colspan="1">I:1+1/1+1:II or I:0+0/1+1:I</td><td rowspan="1" colspan="1">2–5 regular notes</td><td rowspan="1" colspan="1"><xref ref-type="bibr" rid="B33">Lyu et al. (2017</xref>, <xref ref-type="bibr" rid="B36">2020b</xref>);</td></tr><tr><td rowspan="1" colspan="1">4</td><td rowspan="1" colspan="1">
                      <italic>
                        <tp:taxon-name><tp:taxon-name-part taxon-name-part-type="genus" reg="Nidirana">N.</tp:taxon-name-part><tp:taxon-name-part taxon-name-part-type="species" reg="chapaensis">chapaensis</tp:taxon-name-part></tp:taxon-name>
                      </italic>
                    </td><td rowspan="1" colspan="1">35.5–42.5</td><td rowspan="1" colspan="1">41.0–51.8</td><td rowspan="1" colspan="1">Dilated</td><td rowspan="1" colspan="1">Present except finger I</td><td rowspan="1" colspan="1">II &lt; I = IV &lt; III</td><td rowspan="1" colspan="1">Dilated</td><td rowspan="1" colspan="1">Present</td><td rowspan="1" colspan="1">Nostril</td><td rowspan="1" colspan="1">Present</td><td rowspan="1" colspan="1">Two on finger I</td><td rowspan="1" colspan="1">Absent or few above vent</td><td rowspan="1" colspan="1">Present</td><td rowspan="1" colspan="1">I:1+2/1+1:II</td><td rowspan="1" colspan="1">3 notes</td><td rowspan="1" colspan="1">
                      <xref ref-type="bibr" rid="B12">Chuaynkern et al. (2010)</xref>
                    </td></tr><tr><td rowspan="1" colspan="1">5</td><td rowspan="1" colspan="1">
                      <italic>
                        <tp:taxon-name><tp:taxon-name-part taxon-name-part-type="genus" reg="Nidirana">N.</tp:taxon-name-part><tp:taxon-name-part taxon-name-part-type="species" reg="chongqingensis">chongqingensis</tp:taxon-name-part></tp:taxon-name>
                      </italic>
                    </td><td rowspan="1" colspan="1">41.8-43.3</td><td rowspan="1" colspan="1">?</td><td rowspan="1" colspan="1">Not dilated</td><td rowspan="1" colspan="1">Present</td><td rowspan="1" colspan="1">II &lt; I &lt; IV &lt; III</td><td rowspan="1" colspan="1">Slightly dilated</td><td rowspan="1" colspan="1">Present</td><td rowspan="1" colspan="1">Eye or nostril</td><td rowspan="1" colspan="1">Present</td><td rowspan="1" colspan="1">One on finger I</td><td rowspan="1" colspan="1">Absent</td><td rowspan="1" colspan="1">?</td><td rowspan="1" colspan="1">?</td><td rowspan="1" colspan="1">?</td><td rowspan="1" colspan="1">
                      <xref ref-type="bibr" rid="B39">Ma and Wang. (2023)</xref>
                    </td></tr><tr><td rowspan="1" colspan="1">6</td><td rowspan="1" colspan="1">
                      <italic>
                        <tp:taxon-name><tp:taxon-name-part taxon-name-part-type="genus" reg="Nidirana">N.</tp:taxon-name-part><tp:taxon-name-part taxon-name-part-type="species" reg="daunchina">daunchina</tp:taxon-name-part></tp:taxon-name>
                      </italic>
                    </td><td rowspan="1" colspan="1">40.6–51.0</td><td rowspan="1" colspan="1">44.0–53.0</td><td rowspan="1" colspan="1">Dilated</td><td rowspan="1" colspan="1">Absent or rarely present</td><td rowspan="1" colspan="1">II &lt; I &lt; IV &lt; III</td><td rowspan="1" colspan="1">Dilated</td><td rowspan="1" colspan="1">Present</td><td rowspan="1" colspan="1">Nostril</td><td rowspan="1" colspan="1">Present</td><td rowspan="1" colspan="1">One on finger I</td><td rowspan="1" colspan="1">Absent</td><td rowspan="1" colspan="1">Present</td><td rowspan="1" colspan="1">I:1+1/1+1:II or I:1+1/2+2:I</td><td rowspan="1" colspan="1">2–5 notes containing a specific first note</td><td rowspan="1" colspan="1">Liu (1950); <xref ref-type="bibr" rid="B33">Lyu et al. (2017)</xref></td></tr><tr><td rowspan="1" colspan="1">7</td><td rowspan="1" colspan="1">
                      <italic>
                        <tp:taxon-name><tp:taxon-name-part taxon-name-part-type="genus" reg="Nidirana">N.</tp:taxon-name-part><tp:taxon-name-part taxon-name-part-type="species" reg="guangdongensis">guangdongensis</tp:taxon-name-part></tp:taxon-name>
                      </italic>
                    </td><td rowspan="1" colspan="1">50.0–58.4</td><td rowspan="1" colspan="1">55.3–59.3</td><td rowspan="1" colspan="1">Dilated</td><td rowspan="1" colspan="1">Present except finger I</td><td rowspan="1" colspan="1">II &lt; I &lt; IV &lt; III</td><td rowspan="1" colspan="1">Dilated</td><td rowspan="1" colspan="1">Present</td><td rowspan="1" colspan="1">Nostril</td><td rowspan="1" colspan="1">Present</td><td rowspan="1" colspan="1">One on finger I</td><td rowspan="1" colspan="1">Entire</td><td rowspan="1" colspan="1">Absent</td><td rowspan="1" colspan="1">?</td><td rowspan="1" colspan="1">2–4 regular notes</td><td rowspan="1" colspan="1">
                      <xref ref-type="bibr" rid="B35">Lyu et al. (2020a)</xref>
                    </td></tr><tr><td rowspan="1" colspan="1">8</td><td rowspan="1" colspan="1">
                      <italic>
                        <tp:taxon-name><tp:taxon-name-part taxon-name-part-type="genus" reg="Nidirana">N.</tp:taxon-name-part><tp:taxon-name-part taxon-name-part-type="species" reg="guangxiensis">guangxiensis</tp:taxon-name-part></tp:taxon-name>
                      </italic>
                    </td><td rowspan="1" colspan="1">40.2–47.6</td><td rowspan="1" colspan="1">49.9–51.0</td><td rowspan="1" colspan="1">Dilated</td><td rowspan="1" colspan="1">Present on fingers III and IV</td><td rowspan="1" colspan="1">II &lt; I &lt; IV &lt; III</td><td rowspan="1" colspan="1">Dilated</td><td rowspan="1" colspan="1">Present</td><td rowspan="1" colspan="1">Nostril</td><td rowspan="1" colspan="1">Present</td><td rowspan="1" colspan="1">One on finger I</td><td rowspan="1" colspan="1">Absent</td><td rowspan="1" colspan="1">Present</td><td rowspan="1" colspan="1">I: 1+1/1+1:II</td><td rowspan="1" colspan="1">6–11 rapidly repeated regular notes</td><td rowspan="1" colspan="1">
                      <xref ref-type="bibr" rid="B37">Lyu et al. (2021)</xref>
                    </td></tr><tr><td rowspan="1" colspan="1">9</td><td rowspan="1" colspan="1">
                      <italic>
                        <tp:taxon-name><tp:taxon-name-part taxon-name-part-type="genus" reg="Nidirana">N.</tp:taxon-name-part><tp:taxon-name-part taxon-name-part-type="species" reg="hainanensis">hainanensis</tp:taxon-name-part></tp:taxon-name>
                      </italic>
                    </td><td rowspan="1" colspan="1">32.8–44.4</td><td rowspan="1" colspan="1">?</td><td rowspan="1" colspan="1">Dilated</td><td rowspan="1" colspan="1">Present</td><td rowspan="1" colspan="1">II &lt; I &lt; IV &lt; III</td><td rowspan="1" colspan="1">Dilated</td><td rowspan="1" colspan="1">Present</td><td rowspan="1" colspan="1">Nostril</td><td rowspan="1" colspan="1">Present</td><td rowspan="1" colspan="1">Absent</td><td rowspan="1" colspan="1">Absent</td><td rowspan="1" colspan="1">Present</td><td rowspan="1" colspan="1">?</td><td rowspan="1" colspan="1">2–4 fast repeated double notes</td><td rowspan="1" colspan="1"><xref ref-type="bibr" rid="B16">Fei et al. (2007</xref>, 2009)</td></tr><tr><td rowspan="1" colspan="1">10</td><td rowspan="1" colspan="1">
                      <italic>
                        <tp:taxon-name><tp:taxon-name-part taxon-name-part-type="genus" reg="Nidirana">N.</tp:taxon-name-part><tp:taxon-name-part taxon-name-part-type="species" reg="leishanensis">leishanensis</tp:taxon-name-part></tp:taxon-name>
                      </italic>
                    </td><td rowspan="1" colspan="1">49.5–56.4</td><td rowspan="1" colspan="1">43.7–55.3</td><td rowspan="1" colspan="1">Dilated</td><td rowspan="1" colspan="1">Present</td><td rowspan="1" colspan="1">II &lt; IV &lt; I &lt; III</td><td rowspan="1" colspan="1">Dilated</td><td rowspan="1" colspan="1">Present</td><td rowspan="1" colspan="1">Eye-snout</td><td rowspan="1" colspan="1">Present</td><td rowspan="1" colspan="1">Two on finger I</td><td rowspan="1" colspan="1">Absent</td><td rowspan="1" colspan="1">Absent</td><td rowspan="1" colspan="1">I: 1+2/1+1:II</td><td rowspan="1" colspan="1">1 single note</td><td rowspan="1" colspan="1">
                      <xref ref-type="bibr" rid="B28">Li et al. (2019)</xref>
                    </td></tr><tr><td rowspan="1" colspan="1">11</td><td rowspan="1" colspan="1">
                      <italic>
                        <tp:taxon-name><tp:taxon-name-part taxon-name-part-type="genus" reg="Nidirana">N.</tp:taxon-name-part><tp:taxon-name-part taxon-name-part-type="species" reg="lini">lini</tp:taxon-name-part></tp:taxon-name>
                      </italic>
                    </td><td rowspan="1" colspan="1">44.1–63.1</td><td rowspan="1" colspan="1">57.7–68.6</td><td rowspan="1" colspan="1">Dilated</td><td rowspan="1" colspan="1">Present except finger I</td><td rowspan="1" colspan="1">II &lt; I &lt; IV &lt; III</td><td rowspan="1" colspan="1">Dilated</td><td rowspan="1" colspan="1">Present</td><td rowspan="1" colspan="1">Beyond snout</td><td rowspan="1" colspan="1">Present</td><td rowspan="1" colspan="1">One on finger I</td><td rowspan="1" colspan="1">Posterior</td><td rowspan="1" colspan="1">Absent</td><td rowspan="1" colspan="1">I: 1+1/1+1:II</td><td rowspan="1" colspan="1">5–7 notes containing a specific first note</td><td rowspan="1" colspan="1"><xref ref-type="bibr" rid="B11">Chou (1999)</xref>; <xref ref-type="bibr" rid="B33">Lyu et al. (2017)</xref></td></tr><tr><td rowspan="1" colspan="1">12</td><td rowspan="1" colspan="1">
                      <italic>
                        <tp:taxon-name><tp:taxon-name-part taxon-name-part-type="genus" reg="Nidirana">N.</tp:taxon-name-part><tp:taxon-name-part taxon-name-part-type="species" reg="mangveni">mangveni</tp:taxon-name-part></tp:taxon-name>
                      </italic>
                    </td><td rowspan="1" colspan="1">53.6–59.7</td><td rowspan="1" colspan="1">59.7–65.1</td><td rowspan="1" colspan="1">Dilated</td><td rowspan="1" colspan="1">Present on fingers III and IV</td><td rowspan="1" colspan="1">I &lt; II &lt; IV &lt; III</td><td rowspan="1" colspan="1">Dilated</td><td rowspan="1" colspan="1">Present</td><td rowspan="1" colspan="1">Anterior corner of eye</td><td rowspan="1" colspan="1">Present</td><td rowspan="1" colspan="1">One on finger I</td><td rowspan="1" colspan="1">Entire or posterior</td><td rowspan="1" colspan="1">Absent</td><td rowspan="1" colspan="1">?</td><td rowspan="1" colspan="1">2–7 regular notes</td><td rowspan="1" colspan="1">
                      <xref ref-type="bibr" rid="B35">Lyu et al. (2020a)</xref>
                    </td></tr><tr><td rowspan="1" colspan="1">13</td><td rowspan="1" colspan="1">
                      <italic>
                        <tp:taxon-name><tp:taxon-name-part taxon-name-part-type="genus" reg="Nidirana">N.</tp:taxon-name-part><tp:taxon-name-part taxon-name-part-type="species" reg="nankunensis">nankunensis</tp:taxon-name-part></tp:taxon-name>
                      </italic>
                    </td><td rowspan="1" colspan="1">33.3–37.1</td><td rowspan="1" colspan="1">37.8–39.5</td><td rowspan="1" colspan="1">Dilated</td><td rowspan="1" colspan="1">Present except finger I</td><td rowspan="1" colspan="1">II &lt; I &lt; IV &lt; III</td><td rowspan="1" colspan="1">Dilated</td><td rowspan="1" colspan="1">Present</td><td rowspan="1" colspan="1">Nostril</td><td rowspan="1" colspan="1">Present</td><td rowspan="1" colspan="1">One on finger I</td><td rowspan="1" colspan="1">Absent or few above vent</td><td rowspan="1" colspan="1">Present</td><td rowspan="1" colspan="1">I: 1+1/1+1:II</td><td rowspan="1" colspan="1">13–15 notes containing a specific first note</td><td rowspan="1" colspan="1">
                      <xref ref-type="bibr" rid="B33">Lyu et al. (2017)</xref>
                    </td></tr><tr><td rowspan="1" colspan="1">14</td><td rowspan="1" colspan="1">
                      <italic>
                        <tp:taxon-name><tp:taxon-name-part taxon-name-part-type="genus" reg="Nidirana">N.</tp:taxon-name-part><tp:taxon-name-part taxon-name-part-type="species" reg="occidentalis">occidentalis</tp:taxon-name-part></tp:taxon-name>
                      </italic>
                    </td><td rowspan="1" colspan="1">44.5–53.0</td><td rowspan="1" colspan="1">55.6–61.3</td><td rowspan="1" colspan="1">Not dilated</td><td rowspan="1" colspan="1">Absent</td><td rowspan="1" colspan="1">II &lt; I &lt; IV &lt; III</td><td rowspan="1" colspan="1">Not dilated</td><td rowspan="1" colspan="1">Absent</td><td rowspan="1" colspan="1">Eye</td><td rowspan="1" colspan="1">Present</td><td rowspan="1" colspan="1">One on finger I</td><td rowspan="1" colspan="1">Posterior</td><td rowspan="1" colspan="1">Absent</td><td rowspan="1" colspan="1">?</td><td rowspan="1" colspan="1">3–5 regular notes</td><td rowspan="1" colspan="1">
                      <xref ref-type="bibr" rid="B36">Lyu et al. (2020b)</xref>
                    </td></tr><tr><td rowspan="1" colspan="1">15</td><td rowspan="1" colspan="1">
                      <italic>
                        <tp:taxon-name><tp:taxon-name-part taxon-name-part-type="genus" reg="Nidirana">N.</tp:taxon-name-part><tp:taxon-name-part taxon-name-part-type="species" reg="pleuraden">pleuraden</tp:taxon-name-part></tp:taxon-name>
                      </italic>
                    </td><td rowspan="1" colspan="1">46.2–52.3</td><td rowspan="1" colspan="1">46.9–61.7</td><td rowspan="1" colspan="1">Not dilated</td><td rowspan="1" colspan="1">Absent</td><td rowspan="1" colspan="1">II &lt; I &lt; IV &lt; III</td><td rowspan="1" colspan="1">Not dilated</td><td rowspan="1" colspan="1">Absent</td><td rowspan="1" colspan="1">Nostril</td><td rowspan="1" colspan="1">Present</td><td rowspan="1" colspan="1">One on finger I</td><td rowspan="1" colspan="1">Posterior</td><td rowspan="1" colspan="1">Absent</td><td rowspan="1" colspan="1">I: 1+1/1+1:II</td><td rowspan="1" colspan="1">1–4 regular notes</td><td rowspan="1" colspan="1"><xref ref-type="bibr" rid="B33">Lyu et al. (2017</xref>, <xref ref-type="bibr" rid="B36">2020b</xref>)</td></tr><tr><td rowspan="1" colspan="1">16</td><td rowspan="1" colspan="1">
                      <italic>
                        <tp:taxon-name><tp:taxon-name-part taxon-name-part-type="genus" reg="Nidirana">N.</tp:taxon-name-part><tp:taxon-name-part taxon-name-part-type="species" reg="shiwandashanensis">shiwandashanensis</tp:taxon-name-part></tp:taxon-name>
                      </italic>
                    </td><td rowspan="1" colspan="1">46.2–50.8</td><td rowspan="1" colspan="1">48.3</td><td rowspan="1" colspan="1">Dilated</td><td rowspan="1" colspan="1">Present</td><td rowspan="1" colspan="1">II &lt; IV &lt; I &lt; III</td><td rowspan="1" colspan="1">Dilated</td><td rowspan="1" colspan="1">Present</td><td rowspan="1" colspan="1">Eye</td><td rowspan="1" colspan="1">Present</td><td rowspan="1" colspan="1">One on finger I</td><td rowspan="1" colspan="1">Absent</td><td rowspan="1" colspan="1">?</td><td rowspan="1" colspan="1">I: 1+1/1+1:II</td><td rowspan="1" colspan="1">6–8 double notes</td><td rowspan="1" colspan="1">Chen et al. (2022)</td></tr><tr><td rowspan="1" colspan="1">17</td><td rowspan="1" colspan="1">
                      <italic>
                        <tp:taxon-name><tp:taxon-name-part taxon-name-part-type="genus" reg="Nidirana">N.</tp:taxon-name-part><tp:taxon-name-part taxon-name-part-type="species" reg="xiangica">xiangica</tp:taxon-name-part></tp:taxon-name>
                      </italic>
                    </td><td rowspan="1" colspan="1">56.3–62.3</td><td rowspan="1" colspan="1">53.5–62.6</td><td rowspan="1" colspan="1">Dilated</td><td rowspan="1" colspan="1">Present</td><td rowspan="1" colspan="1">II &lt; I &lt; IV &lt; III</td><td rowspan="1" colspan="1">Dilated</td><td rowspan="1" colspan="1">Present</td><td rowspan="1" colspan="1">Eye-snout</td><td rowspan="1" colspan="1">Present</td><td rowspan="1" colspan="1">One on finger I</td><td rowspan="1" colspan="1">Entire</td><td rowspan="1" colspan="1">Absent</td><td rowspan="1" colspan="1">?</td><td rowspan="1" colspan="1">2–3 notes containing a specific first note</td><td rowspan="1" colspan="1">
                      <xref ref-type="bibr" rid="B35">Lyu et al. (2020a)</xref>
                    </td></tr><tr><td rowspan="1" colspan="1">18</td><td rowspan="1" colspan="1">
                      <italic>
                        <tp:taxon-name><tp:taxon-name-part taxon-name-part-type="genus" reg="Nidirana">N.</tp:taxon-name-part><tp:taxon-name-part taxon-name-part-type="species" reg="yaoica">yaoica</tp:taxon-name-part></tp:taxon-name>
                      </italic>
                    </td><td rowspan="1" colspan="1">42.1–45.6</td><td rowspan="1" colspan="1">?</td><td rowspan="1" colspan="1">Dilated</td><td rowspan="1" colspan="1">Present</td><td rowspan="1" colspan="1">II &lt; I &lt; IV &lt; III</td><td rowspan="1" colspan="1">Dilated</td><td rowspan="1" colspan="1">Present</td><td rowspan="1" colspan="1">Nostril</td><td rowspan="1" colspan="1">Present</td><td rowspan="1" colspan="1">One on finger I</td><td rowspan="1" colspan="1">Absent</td><td rowspan="1" colspan="1">? (Probably present)</td><td rowspan="1" colspan="1">?</td><td rowspan="1" colspan="1">1–3 fast repeated regular notes</td><td rowspan="1" colspan="1">
                      <xref ref-type="bibr" rid="B34">Lyu et al. (2019)</xref>
                    </td></tr><tr><td rowspan="1" colspan="1">19</td><td rowspan="1" colspan="1">
                      <italic>
                        <tp:taxon-name><tp:taxon-name-part taxon-name-part-type="genus" reg="Nidirana">N.</tp:taxon-name-part><tp:taxon-name-part taxon-name-part-type="species" reg="yeae">yeae</tp:taxon-name-part></tp:taxon-name>
                      </italic>
                    </td><td rowspan="1" colspan="1">41.2–43.5</td><td rowspan="1" colspan="1">44.7</td><td rowspan="1" colspan="1">Dilated</td><td rowspan="1" colspan="1">Absent</td><td rowspan="1" colspan="1">II &lt; IV &lt; I &lt; III</td><td rowspan="1" colspan="1">Dilated</td><td rowspan="1" colspan="1">Present</td><td rowspan="1" colspan="1">Eye</td><td rowspan="1" colspan="1">Present</td><td rowspan="1" colspan="1">One on finger I</td><td rowspan="1" colspan="1">Absent</td><td rowspan="1" colspan="1">? (Probably present)</td><td rowspan="1" colspan="1">I: 1+1/1+1:II</td><td rowspan="1" colspan="1">2–6 notes containing a specific first note</td><td rowspan="1" colspan="1">
                      <xref ref-type="bibr" rid="B54">Wei et al. (2020)</xref>
                    </td></tr></tbody></table></table-wrap><p><bold><italic>Call properties</italic>.</bold> Mating calls of <italic><tp:taxon-name><tp:taxon-name-part taxon-name-part-type="genus" reg="Nidirana">Nidirana</tp:taxon-name-part><tp:taxon-name-part taxon-name-part-type="species" reg="shyhhuangi">shyhhuangi</tp:taxon-name-part></tp:taxon-name></italic> sp. nov. comprises quick, continuous, and regular pulses lasting 1.5–2.7 sec (1.808 ± 0.285 sec; <italic>n</italic> = 8) (Table <xref ref-type="table" rid="T3">3</xref>, Fig. <xref ref-type="fig" rid="F6">6</xref>; Suppl. materials <xref ref-type="supplementary-material" rid="S2">S2</xref>–<xref ref-type="supplementary-material" rid="S4">S4</xref>). The majority (&gt; 85%) of a single call comprises 16–30 pulses, with some cases reaching 32 pulses. The dominant frequency of the calls usually ranges between 800–900 Hz (840.5 ± 24.7). Compared to the closely related <italic><tp:taxon-name><tp:taxon-name-part taxon-name-part-type="genus" reg="Nidirana">N.</tp:taxon-name-part><tp:taxon-name-part taxon-name-part-type="species" reg="okinavana">okinavana</tp:taxon-name-part></tp:taxon-name></italic>, <italic><tp:taxon-name><tp:taxon-name-part taxon-name-part-type="genus" reg="Nidirana">Nidirana</tp:taxon-name-part><tp:taxon-name-part taxon-name-part-type="species" reg="shyhhuangi">shyhhuangi</tp:taxon-name-part></tp:taxon-name></italic> sp. nov. is characterized for its higher pulse number (19.7 ± 5.0 vs. 15.8 ± 1.6, <italic>P</italic> = 0.0561), higher pulse frequency (10.8 ± 1.0 pulses/sec vs. 8.4 ± 0.3 pulses/sec, <italic>P</italic> &lt; 0.01), and higher dominant frequency (840.5 ± 24.7 Hz vs. 723.4 ± 63.7 Hz, <italic>P</italic> &lt; 0.01).</p><p><bold><italic>Tadpole description</italic>.</bold> Measurements at Gosner stage 30 (<italic>n</italic> = 1, in mm): <abbrev xmlns:xlink="http://www.w3.org/1999/xlink" xlink:title="total length" id="ABBRID0ETBBK" xlink:type="simple">TOL</abbrev> 41.5, <abbrev xmlns:xlink="http://www.w3.org/1999/xlink" xlink:title="snout–vent length" id="ABBRID0EXBBK" xlink:type="simple">SVL</abbrev> 13.9, <abbrev xmlns:xlink="http://www.w3.org/1999/xlink" xlink:title="aximum body width" id="ABBRID0E2BBK" xlink:type="simple">BW</abbrev> 8.9, <abbrev xmlns:xlink="http://www.w3.org/1999/xlink" xlink:title="maximum body height" id="ABBRID0E6BBK" xlink:type="simple">BH</abbrev> 6.2, <abbrev xmlns:xlink="http://www.w3.org/1999/xlink" xlink:title="tail length" id="ABBRID0EDCBK" xlink:type="simple">TAL</abbrev> 26.8, <abbrev xmlns:xlink="http://www.w3.org/1999/xlink" xlink:title="tail height" id="ABBRID0EHCBK" xlink:type="simple">TAH</abbrev> 6.7, <abbrev xmlns:xlink="http://www.w3.org/1999/xlink" xlink:title="tail base width" id="ABBRID0ELCBK" xlink:type="simple">TBW</abbrev> 3.6, SNL 3.1, <abbrev xmlns:xlink="http://www.w3.org/1999/xlink" xlink:title="snout–spiracle length" id="ABBRID0EPCBK" xlink:type="simple">SS</abbrev> 8.2, <abbrev xmlns:xlink="http://www.w3.org/1999/xlink" xlink:title="interorbital distance" id="ABBRID0ETCBK" xlink:type="simple">IOD</abbrev> 3.5.</p><p>In life, the body oval and dorsally flattened, with body width exceeding body height (<abbrev xmlns:xlink="http://www.w3.org/1999/xlink" xlink:title="aximum body width" id="ABBRID0EZCBK" xlink:type="simple">BW</abbrev>/<abbrev xmlns:xlink="http://www.w3.org/1999/xlink" xlink:title="maximum body height" id="ABBRID0E4CBK" xlink:type="simple">BH</abbrev> = 1.44) (Fig. <xref ref-type="fig" rid="F9">9</xref>). Both body and tail pale yellowish brown, covered with dense, minute golden dots, with several brown spots on dorsum and tail. Tail fusiform, ~ 1.93× snout–vent length, with a height comprising 25.0% of total tail length. Dorsal fin originates before base of tail. Eyes lateral, nostrils situated near snout. Spiracle located on left side of body, directed dorso-posteriorly. Labial tooth row formula 1:1+1/1+1:2, with lower lips bearing more labial papillae than upper (Fig. <xref ref-type="fig" rid="F9">9A, B</xref>).</p><fig id="F9" position="float" orientation="portrait"><object-id xmlns:xlink="http://www.w3.org/1999/xlink" content-type="doi" xlink:type="simple">10.3897/zookeys.1229.139344.figure9</object-id><object-id xmlns:xlink="http://www.w3.org/1999/xlink" content-type="arpha" xlink:type="simple">020AA6B2-F937-50D5-A93C-B6382C8BAEDB</object-id><label>Figure 9.</label><caption><p>The tadpole of <italic><tp:taxon-name><tp:taxon-name-part taxon-name-part-type="genus" reg="Nidirana">Nidirana</tp:taxon-name-part><tp:taxon-name-part taxon-name-part-type="species" reg="shyhhuangi">shyhhuangi</tp:taxon-name-part></tp:taxon-name></italic> sp. nov. at Gosner stage 30. Photographed by CFL (<bold>A, B, D</bold>) and Da-Chaun Yeh (<bold>C</bold>).</p></caption><graphic xmlns:xlink="http://www.w3.org/1999/xlink" xlink:href="zookeys-1229-245_article-139344__-g009.jpg" position="float" orientation="portrait" xlink:type="simple" id="oo_1264836.jpg"><uri content-type="original_file" xlink:type="simple">https://binary.pensoft.net/fig/1264836</uri></graphic></fig><p>After 40 days of growth, all tadpoles reached a maximum <abbrev xmlns:xlink="http://www.w3.org/1999/xlink" xlink:title="total length" id="ABBRID0EHEBK" xlink:type="simple">TOL</abbrev> of 53–54 mm (<italic>n</italic> = 30). By days 45–49, the tail had fully regressed, and the <abbrev xmlns:xlink="http://www.w3.org/1999/xlink" xlink:title="snout–vent length" id="ABBRID0ENEBK" xlink:type="simple">SVL</abbrev> of froglets measured 17.9–18.1 mm (<italic>n</italic> = 30). For comparison, <italic><tp:taxon-name><tp:taxon-name-part taxon-name-part-type="genus" reg="Nidirana">N.</tp:taxon-name-part><tp:taxon-name-part taxon-name-part-type="species" reg="okinavana">okinavana</tp:taxon-name-part></tp:taxon-name></italic> tadpoles in Japan undergo metamorphosis at a <abbrev xmlns:xlink="http://www.w3.org/1999/xlink" xlink:title="snout–vent length" id="ABBRID0E5EBK" xlink:type="simple">SVL</abbrev> of ~ 20 mm, with a maximum <abbrev xmlns:xlink="http://www.w3.org/1999/xlink" xlink:title="total length" id="ABBRID0ECFBK" xlink:type="simple">TOL</abbrev> of ~ 70 mm (<xref ref-type="bibr" rid="B40">Maeda and Matsui 1990</xref>; <xref ref-type="bibr" rid="B43">Matsui and Maeda 2018</xref>), and froglets 20.0 ± 0.3 mm (mean ± SD) in <abbrev xmlns:xlink="http://www.w3.org/1999/xlink" xlink:title="snout–vent length" id="ABBRID0EOFBK" xlink:type="simple">SVL</abbrev> immediately after tail absorption (<xref ref-type="bibr" rid="B27">Kuramoto 1985</xref>).</p></tp:treatment-sec><tp:treatment-sec sec-type="distribution" id="SECID0EWFBK"><title>Distribution and natural habitats.</title><p><italic><tp:taxon-name><tp:taxon-name-part taxon-name-part-type="genus" reg="Nidirana">Nidirana</tp:taxon-name-part><tp:taxon-name-part taxon-name-part-type="species" reg="shyhhuangi">shyhhuangi</tp:taxon-name-part></tp:taxon-name></italic> sp. nov. is only known from two sites: Lienhuachih and Xiangshan (Sun Moon Lake). A past report from Jiaoxi Township in Yilan County (e.g., <xref ref-type="bibr" rid="B49">Shang et al. 2009</xref>; <xref ref-type="bibr" rid="B17">Fei et al. 2010</xref>; <xref ref-type="bibr" rid="B18">Fei et al. 2012</xref>; <xref ref-type="bibr" rid="B57">Yang and Li 2019</xref>) has been thoroughly investigated by local researchers, but this site could not be confirmed despite multiple surveys (S.-H. Chen, pers. comm., 2 July 2024 to SML).</p><p>The habitat of Lienhuachih population (~ 670 m a.s.l.), discovered by Shyh-Huang Chen in 1984, is composed of ponds and patchy bamboo forests surrounded by typical low-elevation <italic><tp:taxon-name><tp:taxon-name-part taxon-name-part-type="genus" reg="Ficus">Ficus</tp:taxon-name-part></tp:taxon-name></italic>-<italic><tp:taxon-name><tp:taxon-name-part taxon-name-part-type="genus" reg="Machilus">Machilus</tp:taxon-name-part></tp:taxon-name></italic> forests (Fig. <xref ref-type="fig" rid="F10">10A</xref>). Water continuously seeps into the pond from the mountain hollow, keeping the pond at a stable water level. The substrate of the habitat remains moist and waterlogged throughout the year due to continuous water flow or hydrostatic pressure, with the soil being soft and highly absorbent. The soil texture in this area is yellow laterite soil with a topsoil of gray-brown sandy loam and subsoil composed of clay mixed with rock fragments (<xref ref-type="bibr" rid="B26">Koh et al. 1978</xref>; <xref ref-type="bibr" rid="B29">Lin and Fu 2022</xref>).</p><fig id="F10" position="float" orientation="portrait"><object-id xmlns:xlink="http://www.w3.org/1999/xlink" content-type="doi" xlink:type="simple">10.3897/zookeys.1229.139344.figure10</object-id><object-id xmlns:xlink="http://www.w3.org/1999/xlink" content-type="arpha" xlink:type="simple">6A9C487B-1513-5050-AA2F-270B46F4F504</object-id><label>Figure 10.</label><caption><p><bold>A</bold> type locality of <italic><tp:taxon-name><tp:taxon-name-part taxon-name-part-type="genus" reg="Nidirana">Nidirana</tp:taxon-name-part><tp:taxon-name-part taxon-name-part-type="species" reg="shyhhuangi">shyhhuangi</tp:taxon-name-part></tp:taxon-name></italic> sp. nov. in Lienhuachih (23.92082°N, 120.88585°E), Yuchi Township, Nantou County, Taiwan <bold>B</bold> a mud nest with an opening diameter of ~ 0.8 cm. The white arrow indicates the position of the opening. Photographed by CFL.</p></caption><graphic xmlns:xlink="http://www.w3.org/1999/xlink" xlink:href="zookeys-1229-245_article-139344__-g010.jpg" position="float" orientation="portrait" xlink:type="simple" id="oo_1264837.jpg"><uri content-type="original_file" xlink:type="simple">https://binary.pensoft.net/fig/1264837</uri></graphic></fig><p>The second distribution site of <italic><tp:taxon-name><tp:taxon-name-part taxon-name-part-type="genus" reg="Nidirana">Nidirana</tp:taxon-name-part><tp:taxon-name-part taxon-name-part-type="species" reg="shyhhuangi">shyhhuangi</tp:taxon-name-part></tp:taxon-name></italic> sp. nov. was discovered from Xiangshan (~ 800 m a.s.l.) near the famous landmark Sun Moon Lake in 2005. The macrohabitat of this site comprises a valley terrain consisting of streams, dense forests, slopes, and forest paths (<xref ref-type="bibr" rid="B29">Lin and Fu 2022</xref>). The valley’s soil is interspersed with humus, making it very soft and moist. A subsurface water layer maintains the stream’s flow even during the dry season. Substrate in this area appears similar to reddish yellow earth indicative of laterization, likely consisting of gravelly clay, which is suitable for the nesting and reproduction of the frogs (<xref ref-type="bibr" rid="B29">Lin and Fu 2022</xref>).</p><p>Both habitats are situated in mountain hollows, which facilitate the collection of surrounding water sources. Coupled with the inflow of subsurface water, these habitats remain perennially waterlogged and moist even in the dry season, promoting the aggregation of the frogs.</p></tp:treatment-sec><tp:treatment-sec sec-type="natural history" id="SECID0EFJBK"><title>Natural history notes.</title><p><italic><tp:taxon-name><tp:taxon-name-part taxon-name-part-type="genus" reg="Nidirana">Nidirana</tp:taxon-name-part><tp:taxon-name-part taxon-name-part-type="species" reg="shyhhuangi">shyhhuangi</tp:taxon-name-part></tp:taxon-name></italic> sp. nov. is the only mud-nesting species among the ranid family in Taiwan (Figs <xref ref-type="fig" rid="F7">7D</xref>, <xref ref-type="fig" rid="F10">10B</xref>). Breeding season starts from April and lasts to late September. During the breeding season, male frogs select soil slopes within ~ 20 cm from the water to excavate mud nests, where they call from inside the nest to attract females. Newly built mud nests are shaped like pottery embryos, with an opening diameter of ~ 0.5–2 cm and an internal width of ~ 4 cm, often covered by fallen leaves or twigs. Unlike most frogs that lay eggs directly in water, the nest-building behavior reduces predation risk of the offspring, but requires significant energy expenditure. On average, it takes 2–3 hours for a male complete a nest (<xref ref-type="bibr" rid="B29">Lin and Fu 2022</xref>). The eggs are laid in cluster within the mud nest excavated by the male, with approximately 40 eggs per nest (range 31–51, mean ± SD = 39 ± 7, <italic>n</italic> = 6).</p><p>The eggs of the frog are encased in a transparent gelatinous substance and develop and hatch within the mud nests. The hatched tadpoles usually remain in the nest for a period of time, until heavy rain flushes the nests or water levels rise and allow the tadpoles to be released into adjacent streams or ponds. The tadpoles are brown in color, benthic, and have a larval period of 45–50 days at water temperatures of 26–29 °C (<xref ref-type="bibr" rid="B29">Lin and Fu 2022</xref>).</p></tp:treatment-sec><tp:treatment-sec><!--Section generated to contain objects referenced in tp:taxon-treatment.--><table-wrap id="T2" position="float" orientation="portrait"><label>Table 2.</label><caption><p>Specimens used for morphometric measurements.</p></caption><table id="TID0EVZCI" rules="all"><tbody><tr><th rowspan="1" colspan="1">Species</th><th rowspan="1" colspan="1">Specimen No.</th><th rowspan="1" colspan="1">Sex</th><th rowspan="1" colspan="1">Collection date (year/mouth/date)</th><th rowspan="1" colspan="1">Collector</th><th rowspan="1" colspan="1">Sample locality</th><th rowspan="1" colspan="1">Voucher deposition</th></tr><tr><td rowspan="19" colspan="1"><italic><tp:taxon-name><tp:taxon-name-part taxon-name-part-type="genus" reg="Nidirana">N.</tp:taxon-name-part><tp:taxon-name-part taxon-name-part-type="species" reg="shyhhuangi">shyhhuangi</tp:taxon-name-part></tp:taxon-name></italic> sp. nov.</td><td rowspan="1" colspan="1">NTNUB 149801<sup>B</sup></td><td rowspan="1" colspan="1">F</td><td rowspan="1" colspan="1">1984/07/11</td><td rowspan="1" colspan="1">Shyh-Huang Chen</td><td rowspan="1" colspan="1">Lienhuachih</td><td rowspan="1" colspan="1">NTNU</td></tr><tr><td rowspan="1" colspan="1">NTNUB 149802<sup>B</sup></td><td rowspan="1" colspan="1">M</td><td rowspan="1" colspan="1">1984/07/11</td><td rowspan="1" colspan="1">Shyh-Huang Chen</td><td rowspan="1" colspan="1">Lienhuachih</td><td rowspan="1" colspan="1">NTNU</td></tr><tr><td rowspan="1" colspan="1">NTNUB 149803<sup>B</sup></td><td rowspan="1" colspan="1">M</td><td rowspan="1" colspan="1">1984/07/11</td><td rowspan="1" colspan="1">Shyh-Huang Chen</td><td rowspan="1" colspan="1">Lienhuachih</td><td rowspan="1" colspan="1">NTNU</td></tr><tr><td rowspan="1" colspan="1">NTNUB 149804<sup>B</sup></td><td rowspan="1" colspan="1">F</td><td rowspan="1" colspan="1">1984/07/11</td><td rowspan="1" colspan="1">Shyh-Huang Chen</td><td rowspan="1" colspan="1">Lienhuachih</td><td rowspan="1" colspan="1">NTNU</td></tr><tr><td rowspan="1" colspan="1">
                  <bold>NTNUB 149805<sup>A</sup></bold>
                </td><td rowspan="1" colspan="1">M</td><td rowspan="1" colspan="1">1984/07/11</td><td rowspan="1" colspan="1">Shyh-Huang Chen</td><td rowspan="1" colspan="1">Lienhuachih</td><td rowspan="1" colspan="1">NTNU</td></tr><tr><td rowspan="1" colspan="1">NTNUB 149806<sup>B</sup></td><td rowspan="1" colspan="1">M</td><td rowspan="1" colspan="1">1984/07/11</td><td rowspan="1" colspan="1">Shyh-Huang Chen</td><td rowspan="1" colspan="1">Lienhuachih</td><td rowspan="1" colspan="1">NTNU</td></tr><tr><td rowspan="1" colspan="1">NTNUB E861<sup>B</sup></td><td rowspan="1" colspan="1">M</td><td rowspan="1" colspan="1">1986/10/11</td><td rowspan="1" colspan="1">Shyh-Huang Chen</td><td rowspan="1" colspan="1">Lienhuachih</td><td rowspan="1" colspan="1">NTNU</td></tr><tr><td rowspan="1" colspan="1">NTNUB E862<sup>B</sup></td><td rowspan="1" colspan="1">M</td><td rowspan="1" colspan="1">1986/10/11</td><td rowspan="1" colspan="1">Shyh-Huang Chen</td><td rowspan="1" colspan="1">Lienhuachih</td><td rowspan="1" colspan="1">NTNU</td></tr><tr><td rowspan="1" colspan="1">NTNUB E863<sup>B</sup></td><td rowspan="1" colspan="1">F</td><td rowspan="1" colspan="1">1986/10/11</td><td rowspan="1" colspan="1">Shyh-Huang Chen</td><td rowspan="1" colspan="1">Lienhuachih</td><td rowspan="1" colspan="1">NTNU</td></tr><tr><td rowspan="1" colspan="1">NTNUB 166201</td><td rowspan="1" colspan="1">M</td><td rowspan="1" colspan="1">1989/08/28</td><td rowspan="1" colspan="1">Shyh-Huang Chen</td><td rowspan="1" colspan="1">Lienhuachih</td><td rowspan="1" colspan="1">NTNU</td></tr><tr><td rowspan="1" colspan="1">NTNUB 166202</td><td rowspan="1" colspan="1">M</td><td rowspan="1" colspan="1">1989/08/28</td><td rowspan="1" colspan="1">Shyh-Huang Chen</td><td rowspan="1" colspan="1">Lienhuachih</td><td rowspan="1" colspan="1">NTNU</td></tr><tr><td rowspan="1" colspan="1">NTNUB 166203</td><td rowspan="1" colspan="1">M</td><td rowspan="1" colspan="1">1989/08/28</td><td rowspan="1" colspan="1">Shyh-Huang Chen</td><td rowspan="1" colspan="1">Lienhuachih</td><td rowspan="1" colspan="1">NTNU</td></tr><tr><td rowspan="1" colspan="1">NTNUB 166204</td><td rowspan="1" colspan="1">M</td><td rowspan="1" colspan="1">1989/08/28</td><td rowspan="1" colspan="1">Shyh-Huang Chen</td><td rowspan="1" colspan="1">Lienhuachih</td><td rowspan="1" colspan="1">NTNU</td></tr><tr><td rowspan="1" colspan="1">NTNUB 166205</td><td rowspan="1" colspan="1">F</td><td rowspan="1" colspan="1">1989/08/28</td><td rowspan="1" colspan="1">Shyh-Huang Chen</td><td rowspan="1" colspan="1">Lienhuachih</td><td rowspan="1" colspan="1">NTNU</td></tr><tr><td rowspan="1" colspan="1">NMNS 2377-3588</td><td rowspan="1" colspan="1">M</td><td rowspan="1" colspan="1">1993/08/19</td><td rowspan="1" colspan="1">Wen-Hao Chou</td><td rowspan="1" colspan="1">Lienhuachih</td><td rowspan="1" colspan="1">NMNS</td></tr><tr><td rowspan="1" colspan="1">NMNS 2377-3589</td><td rowspan="1" colspan="1">M</td><td rowspan="1" colspan="1">1993/08/19</td><td rowspan="1" colspan="1">Wen-Hao Chou</td><td rowspan="1" colspan="1">Lienhuachih</td><td rowspan="1" colspan="1">NMNS</td></tr><tr><td rowspan="1" colspan="1">NMNS 2377-3590</td><td rowspan="1" colspan="1">M</td><td rowspan="1" colspan="1">1993/08/19</td><td rowspan="1" colspan="1">Wen-Hao Chou</td><td rowspan="1" colspan="1">Lienhuachih</td><td rowspan="1" colspan="1">NMNS</td></tr><tr><td rowspan="1" colspan="1">NMNS LW-W-01</td><td rowspan="1" colspan="1">M</td><td rowspan="1" colspan="1">N/A</td><td rowspan="1" colspan="1">Wen-Hao Chou</td><td rowspan="1" colspan="1">Lienhuachih</td><td rowspan="1" colspan="1">NMNS</td></tr><tr><td rowspan="1" colspan="1">NMNS N/A</td><td rowspan="1" colspan="1">M</td><td rowspan="1" colspan="1">N/A</td><td rowspan="1" colspan="1">Wen-Hao Chou</td><td rowspan="1" colspan="1">Lienhuachih</td><td rowspan="1" colspan="1">NMNS</td></tr><tr><td rowspan="18" colspan="1">
                  <italic>
                    <tp:taxon-name><tp:taxon-name-part taxon-name-part-type="genus" reg="Nidirana">N.</tp:taxon-name-part><tp:taxon-name-part taxon-name-part-type="species" reg="okinavana">okinavana</tp:taxon-name-part></tp:taxon-name>
                  </italic>
                </td><td rowspan="1" colspan="1">NTNUB 149701</td><td rowspan="1" colspan="1">M</td><td rowspan="1" colspan="1">1980/10/07</td><td rowspan="1" colspan="1">Mitsuru Kuramoto</td><td rowspan="1" colspan="1">Iriomote</td><td rowspan="1" colspan="1">NTNU</td></tr><tr><td rowspan="1" colspan="1">NTNUB 149702</td><td rowspan="1" colspan="1">M</td><td rowspan="1" colspan="1">1980/10/07</td><td rowspan="1" colspan="1">Mitsuru Kuramoto</td><td rowspan="1" colspan="1">Iriomote</td><td rowspan="1" colspan="1">NTNU</td></tr><tr><td rowspan="1" colspan="1">NMNS 3430-04426</td><td rowspan="1" colspan="1">M</td><td rowspan="1" colspan="1">2000/05/23</td><td rowspan="1" colspan="1">Wen-Hao Chou</td><td rowspan="1" colspan="1">Ishigaki</td><td rowspan="1" colspan="1">NMNS</td></tr><tr><td rowspan="1" colspan="1">NMNS 3438-04455</td><td rowspan="1" colspan="1">M</td><td rowspan="1" colspan="1">2000/05/24</td><td rowspan="1" colspan="1">Wen-Hao Chou</td><td rowspan="1" colspan="1">Iriomote</td><td rowspan="1" colspan="1">NMNS</td></tr><tr><td rowspan="1" colspan="1">NMNS 3438-04456</td><td rowspan="1" colspan="1">M</td><td rowspan="1" colspan="1">2000/05/24</td><td rowspan="1" colspan="1">Wen-Hao Chou</td><td rowspan="1" colspan="1">Iriomote</td><td rowspan="1" colspan="1">NMNS</td></tr><tr><td rowspan="1" colspan="1">NMNS 3466-14602</td><td rowspan="1" colspan="1">M</td><td rowspan="1" colspan="1">2000/05/26</td><td rowspan="1" colspan="1">Wen-Hao Chou</td><td rowspan="1" colspan="1">Ishigaki</td><td rowspan="1" colspan="1">NMNS</td></tr><tr><td rowspan="1" colspan="1">NMNS 3466-14603</td><td rowspan="1" colspan="1">M</td><td rowspan="1" colspan="1">2000/05/26</td><td rowspan="1" colspan="1">Wen-Hao Chou</td><td rowspan="1" colspan="1">Ishigaki</td><td rowspan="1" colspan="1">NMNS</td></tr><tr><td rowspan="1" colspan="1">URE 086</td><td rowspan="1" colspan="1">F</td><td rowspan="1" colspan="1">2010/9/3</td><td rowspan="1" colspan="1">Atsushi Tominaga</td><td rowspan="1" colspan="1">Ishigaki</td><td rowspan="1" colspan="1">URE</td></tr><tr><td rowspan="1" colspan="1">URE 1307</td><td rowspan="1" colspan="1">M</td><td rowspan="1" colspan="1">2012/9/22</td><td rowspan="1" colspan="1">Atsushi Tominaga</td><td rowspan="1" colspan="1">Ishigaki</td><td rowspan="1" colspan="1">URE</td></tr><tr><td rowspan="1" colspan="1">URE 1309</td><td rowspan="1" colspan="1">M</td><td rowspan="1" colspan="1">2012/9/22</td><td rowspan="1" colspan="1">Atsushi Tominaga</td><td rowspan="1" colspan="1">Ishigaki</td><td rowspan="1" colspan="1">URE</td></tr><tr><td rowspan="1" colspan="1">URE 2044</td><td rowspan="1" colspan="1">M</td><td rowspan="1" colspan="1">2014/10/28</td><td rowspan="1" colspan="1">Atsushi Tominaga</td><td rowspan="1" colspan="1">Ishigaki</td><td rowspan="1" colspan="1">URE</td></tr><tr><td rowspan="1" colspan="1">URE 2128</td><td rowspan="1" colspan="1">M</td><td rowspan="1" colspan="1">2015/3/16</td><td rowspan="1" colspan="1">Atsushi Tominaga</td><td rowspan="1" colspan="1">Iriomote</td><td rowspan="1" colspan="1">URE</td></tr><tr><td rowspan="1" colspan="1">URE 2129</td><td rowspan="1" colspan="1">F</td><td rowspan="1" colspan="1">2015/3/16</td><td rowspan="1" colspan="1">Atsushi Tominaga</td><td rowspan="1" colspan="1">Iriomote</td><td rowspan="1" colspan="1">URE</td></tr><tr><td rowspan="1" colspan="1">URE 2365</td><td rowspan="1" colspan="1">M</td><td rowspan="1" colspan="1">2015/910</td><td rowspan="1" colspan="1">Atsushi Tominaga</td><td rowspan="1" colspan="1">Iriomote</td><td rowspan="1" colspan="1">URE</td></tr><tr><td rowspan="1" colspan="1">URE 2380</td><td rowspan="1" colspan="1">F</td><td rowspan="1" colspan="1">2015/9/11</td><td rowspan="1" colspan="1">Atsushi Tominaga</td><td rowspan="1" colspan="1">Iriomote</td><td rowspan="1" colspan="1">URE</td></tr><tr><td rowspan="1" colspan="1">URE 2381</td><td rowspan="1" colspan="1">?</td><td rowspan="1" colspan="1">2015/9/11</td><td rowspan="1" colspan="1">Atsushi Tominaga</td><td rowspan="1" colspan="1">Iriomote</td><td rowspan="1" colspan="1">URE</td></tr><tr><td rowspan="1" colspan="1">URE 9682</td><td rowspan="1" colspan="1">M</td><td rowspan="1" colspan="1">2024/7/27</td><td rowspan="1" colspan="1">Atsushi Tominaga</td><td rowspan="1" colspan="1">Iriomote</td><td rowspan="1" colspan="1">URE</td></tr><tr><td rowspan="1" colspan="1">URE 9683</td><td rowspan="1" colspan="1">F</td><td rowspan="1" colspan="1">2024/7/27</td><td rowspan="1" colspan="1">Atsushi Tominaga</td><td rowspan="1" colspan="1">Iriomote</td><td rowspan="1" colspan="1">URE</td></tr></tbody></table><table-wrap-foot><fn><p>A: holotype of <italic><tp:taxon-name><tp:taxon-name-part taxon-name-part-type="genus" reg="Nidirana">Nidirana</tp:taxon-name-part><tp:taxon-name-part taxon-name-part-type="species" reg="shyhhuangi">shyhhuangi</tp:taxon-name-part></tp:taxon-name></italic> sp. nov.; B: paratypes. NTNU: National Taiwan Normal University (School of Life Science), Taipei, Taiwan; NMNS: National Museum of Natural Science (Department of Life Science), Taichung, Taiwan; URE: Faculty of Education, University of the Ryukyus, Okinawa, Japan.</p></fn></table-wrap-foot></table-wrap><fig id="F4" position="float" orientation="portrait"><object-id xmlns:xlink="http://www.w3.org/1999/xlink" content-type="doi" xlink:type="simple">10.3897/zookeys.1229.139344.figure4</object-id><object-id xmlns:xlink="http://www.w3.org/1999/xlink" content-type="arpha" xlink:type="simple">50804F10-E84C-5A4F-B516-0D617DCC268F</object-id><label>Figure 4.</label><caption><p>The body size of <italic><tp:taxon-name><tp:taxon-name-part taxon-name-part-type="genus" reg="Nidirana">Nidirana</tp:taxon-name-part><tp:taxon-name-part taxon-name-part-type="species" reg="shyhhuangi">shyhhuangi</tp:taxon-name-part></tp:taxon-name></italic> sp. nov. is significantly smaller than that of <italic><tp:taxon-name><tp:taxon-name-part taxon-name-part-type="genus" reg="Nidirana">N.</tp:taxon-name-part><tp:taxon-name-part taxon-name-part-type="species" reg="okinavana">okinavana</tp:taxon-name-part></tp:taxon-name></italic> (Wilcoxon rank-sum test, <italic>P</italic> &lt; 0.001). Photographed by Chih-Wei Chen.</p></caption><graphic xmlns:xlink="http://www.w3.org/1999/xlink" xlink:href="zookeys-1229-245_article-139344__-g004.jpg" position="float" orientation="portrait" xlink:type="simple" id="oo_1264832.jpg"><uri content-type="original_file" xlink:type="simple">https://binary.pensoft.net/fig/1264832</uri></graphic></fig><fig id="F5" position="float" orientation="portrait"><object-id xmlns:xlink="http://www.w3.org/1999/xlink" content-type="doi" xlink:type="simple">10.3897/zookeys.1229.139344.figure5</object-id><object-id xmlns:xlink="http://www.w3.org/1999/xlink" content-type="arpha" xlink:type="simple">B69EA875-6E79-5181-8F26-B6FCA46269D9</object-id><label>Figure 5.</label><caption><p>Comparison of transverse bands on the thigh and shank. Compared to <bold>A</bold><italic><tp:taxon-name><tp:taxon-name-part taxon-name-part-type="genus" reg="Nidirana">Nidirana</tp:taxon-name-part><tp:taxon-name-part taxon-name-part-type="species" reg="okinavana">okinavana</tp:taxon-name-part></tp:taxon-name></italic><bold>B</bold><italic><tp:taxon-name><tp:taxon-name-part taxon-name-part-type="genus" reg="Nidirana">Nidirana</tp:taxon-name-part><tp:taxon-name-part taxon-name-part-type="species" reg="shyhhuangi">shyhhuangi</tp:taxon-name-part></tp:taxon-name></italic> sp. nov. usually has one additional transverse band on both the thigh (<bold>C</bold> Wilcoxon rank-sum test, <italic>P</italic> &lt; 0.001) and the shank (<bold>D</bold> Wilcoxon rank-sum test, <italic>P</italic> &lt; 0.001). Photographed by Chih-Wei Chen.</p></caption><graphic xmlns:xlink="http://www.w3.org/1999/xlink" xlink:href="zookeys-1229-245_article-139344__-g005.jpg" position="float" orientation="portrait" xlink:type="simple" id="oo_1264833.jpg"><uri content-type="original_file" xlink:type="simple">https://binary.pensoft.net/fig/1264833</uri></graphic></fig><supplementary-material xmlns:xlink="http://www.w3.org/1999/xlink" id="S1" position="float" orientation="portrait" xlink:type="simple"><object-id content-type="doi" xlink:type="simple">10.3897/zookeys.1229.139344.suppl1</object-id><object-id content-type="arpha" xlink:type="simple">CB6AAB7A-A944-5EC4-85D6-24AF00AB314B</object-id><label>Supplementary material 1</label><caption><p>Additional information</p></caption><statement content-type="dataType"><label>Data type</label><p>docx</p></statement><statement content-type="notes"><label>Explanation note</label><p><bold>table S1.</bold> Primers, annealing temperatures (T<sub>m</sub>) in PCR, and references for the four mitochondrial fragments. <bold>table S2.</bold> Character differences (Wilcoxon rank-sum tests) between <italic><tp:taxon-name><tp:taxon-name-part taxon-name-part-type="genus" reg="Nidirana">Nidirana</tp:taxon-name-part><tp:taxon-name-part taxon-name-part-type="species" reg="shyhhuangi">shyhhuangi</tp:taxon-name-part></tp:taxon-name></italic> sp. nov. and <italic><tp:taxon-name><tp:taxon-name-part taxon-name-part-type="genus" reg="Nidirana">N.</tp:taxon-name-part><tp:taxon-name-part taxon-name-part-type="species" reg="okinavana">okinavana</tp:taxon-name-part></tp:taxon-name></italic>. <bold>fig. S1.</bold> Morphological traits showing statistical significance between <italic><tp:taxon-name><tp:taxon-name-part taxon-name-part-type="genus" reg="Nidirana">Nidirana</tp:taxon-name-part><tp:taxon-name-part taxon-name-part-type="species" reg="shyhhuangi">shyhhuangi</tp:taxon-name-part></tp:taxon-name></italic> sp. nov. and <italic><tp:taxon-name><tp:taxon-name-part taxon-name-part-type="genus" reg="Nidirana">N.</tp:taxon-name-part><tp:taxon-name-part taxon-name-part-type="species" reg="okinavana">okinavana</tp:taxon-name-part></tp:taxon-name></italic>.</p></statement><media xlink:href="zookeys-1229-245_article-139344__-s001.docx" mimetype="application" mime-subtype="vnd.openxmlformats-officedocument.wordprocessingml.document" position="float" orientation="portrait" xlink:type="simple" id="oo_1264838.docx"><uri content-type="original_file" xlink:type="simple">https://binary.pensoft.net/file/1264838</uri></media><permissions><license xlink:type="simple"><license-p>This dataset is made available under the Open Database License (http://opendatacommons.org/licenses/odbl/1.0/). The Open Database License (ODbL) is a license agreement intended to allow users to freely share, modify, and use this Dataset while maintaining this same freedom for others, provided that the original source and author(s) are credited.</license-p></license></permissions><attrib specific-use="authors">Chun-Fu Lin, Chunwen Chang, Masafumi Matsui, Chin-Chia Shen, Atsushi Tominaga, Si-Min Lin</attrib></supplementary-material><table-wrap id="T3" position="float" orientation="portrait"><label>Table 3.</label><caption><p>Acoustic comparison between <italic><tp:taxon-name><tp:taxon-name-part taxon-name-part-type="genus" reg="Nidirana">Nidirana</tp:taxon-name-part><tp:taxon-name-part taxon-name-part-type="species" reg="shyhhuangi">shyhhuangi</tp:taxon-name-part></tp:taxon-name></italic> sp. nov. (<italic>n</italic> = 8) and <italic><tp:taxon-name><tp:taxon-name-part taxon-name-part-type="genus" reg="Nidirana">N.</tp:taxon-name-part><tp:taxon-name-part taxon-name-part-type="species" reg="okinavana">okinavana</tp:taxon-name-part></tp:taxon-name></italic> (<italic>n</italic> = 7) at temperature 25 °C–27 °C.</p></caption><table id="TID0E4AAK" rules="all"><tbody><tr><th rowspan="1" colspan="1">Species</th><th rowspan="1" colspan="1">No.</th><th rowspan="1" colspan="1">Call duration (s)</th><th rowspan="1" colspan="1">Pulse number (n)</th><th rowspan="1" colspan="1">Pulse rate (n/s)**</th><th rowspan="1" colspan="1">Dominant frequency (Hz)**</th></tr><tr><td rowspan="9" colspan="1"><italic><tp:taxon-name><tp:taxon-name-part taxon-name-part-type="genus" reg="Nidirana">N.</tp:taxon-name-part><tp:taxon-name-part taxon-name-part-type="species" reg="shyhhuangi">shyhhuangi</tp:taxon-name-part></tp:taxon-name></italic> sp. nov.</td><td rowspan="1" colspan="1">1</td><td rowspan="1" colspan="1">1.706</td><td rowspan="1" colspan="1">19.1</td><td rowspan="1" colspan="1">11.2</td><td rowspan="1" colspan="1">860.3</td></tr><tr><td rowspan="1" colspan="1">2</td><td rowspan="1" colspan="1">1.761</td><td rowspan="1" colspan="1">19.2</td><td rowspan="1" colspan="1">10.9</td><td rowspan="1" colspan="1">822.7</td></tr><tr><td rowspan="1" colspan="1">3</td><td rowspan="1" colspan="1">1.529</td><td rowspan="1" colspan="1">15.6</td><td rowspan="1" colspan="1">10.2</td><td rowspan="1" colspan="1">886.4</td></tr><tr><td rowspan="1" colspan="1">4</td><td rowspan="1" colspan="1">2.353</td><td rowspan="1" colspan="1">28.9</td><td rowspan="1" colspan="1">12.3</td><td rowspan="1" colspan="1">819.3</td></tr><tr><td rowspan="1" colspan="1">5</td><td rowspan="1" colspan="1">2.121</td><td rowspan="1" colspan="1">25.9</td><td rowspan="1" colspan="1">12.2</td><td rowspan="1" colspan="1">854.3</td></tr><tr><td rowspan="1" colspan="1">6</td><td rowspan="1" colspan="1">1.709</td><td rowspan="1" colspan="1">17.3</td><td rowspan="1" colspan="1">10.1</td><td rowspan="1" colspan="1">839.5</td></tr><tr><td rowspan="1" colspan="1">7</td><td rowspan="1" colspan="1">1.546</td><td rowspan="1" colspan="1">15.0</td><td rowspan="1" colspan="1">9.7</td><td rowspan="1" colspan="1">816.0</td></tr><tr><td rowspan="1" colspan="1">8</td><td rowspan="1" colspan="1">1.736</td><td rowspan="1" colspan="1">17.0</td><td rowspan="1" colspan="1">9.8</td><td rowspan="1" colspan="1">826.0</td></tr><tr><td rowspan="1" colspan="1">mean ± SD</td><td rowspan="1" colspan="1">1.808 ± 0.285</td><td rowspan="1" colspan="1">19.7 ± 5.0</td><td rowspan="1" colspan="1">10.8 ± 1.0</td><td rowspan="1" colspan="1">840.5 ± 24.7</td></tr><tr><td rowspan="8" colspan="1">
                  <italic>
                    <tp:taxon-name><tp:taxon-name-part taxon-name-part-type="genus" reg="Nidirana">N.</tp:taxon-name-part><tp:taxon-name-part taxon-name-part-type="species" reg="okinavana">okinavana</tp:taxon-name-part></tp:taxon-name>
                  </italic>
                </td><td rowspan="1" colspan="1">1</td><td rowspan="1" colspan="1">1.725</td><td rowspan="1" colspan="1">14.2</td><td rowspan="1" colspan="1">8.2</td><td rowspan="1" colspan="1">759.6</td></tr><tr><td rowspan="1" colspan="1">2</td><td rowspan="1" colspan="1">1.815</td><td rowspan="1" colspan="1">15.0</td><td rowspan="1" colspan="1">8.3</td><td rowspan="1" colspan="1">666.2</td></tr><tr><td rowspan="1" colspan="1">3</td><td rowspan="1" colspan="1">1.691</td><td rowspan="1" colspan="1">14.0</td><td rowspan="1" colspan="1">8.3</td><td rowspan="1" colspan="1">821.2</td></tr><tr><td rowspan="1" colspan="1">4</td><td rowspan="1" colspan="1">2.109</td><td rowspan="1" colspan="1">17.8</td><td rowspan="1" colspan="1">8.4</td><td rowspan="1" colspan="1">722.4</td></tr><tr><td rowspan="1" colspan="1">5</td><td rowspan="1" colspan="1">1.825</td><td rowspan="1" colspan="1">14.8</td><td rowspan="1" colspan="1">8.1</td><td rowspan="1" colspan="1">726.8</td></tr><tr><td rowspan="1" colspan="1">6</td><td rowspan="1" colspan="1">1.868</td><td rowspan="1" colspan="1">17.0</td><td rowspan="1" colspan="1">9.1</td><td rowspan="1" colspan="1">624.4</td></tr><tr><td rowspan="1" colspan="1">7</td><td rowspan="1" colspan="1">2.041</td><td rowspan="1" colspan="1">17.6</td><td rowspan="1" colspan="1">8.6</td><td rowspan="1" colspan="1">743.0</td></tr><tr><td rowspan="1" colspan="1">mean ± SD</td><td rowspan="1" colspan="1">1.868 ± 0.155</td><td rowspan="1" colspan="1">15.8 ± 1.6</td><td rowspan="1" colspan="1">8.4 ± 0.3</td><td rowspan="1" colspan="1">723.4 ± 63.7</td></tr><tr><td rowspan="2" colspan="1">Wilcoxon rank-sum test</td><td rowspan="1" colspan="1">
                  <italic>Z</italic>
                </td><td rowspan="1" colspan="1">-0.8680</td><td rowspan="1" colspan="1">1.9095</td><td rowspan="1" colspan="1">3.1825</td><td rowspan="1" colspan="1">2.9511</td></tr><tr><td rowspan="1" colspan="1">
                  <italic>P</italic>
                </td><td rowspan="1" colspan="1">0.3843</td><td rowspan="1" colspan="1">0.0561</td><td rowspan="1" colspan="1">0.0015</td><td rowspan="1" colspan="1">0.0032</td></tr></tbody></table><table-wrap-foot><fn><p>**: <italic>P</italic> &lt; 0.01</p></fn></table-wrap-foot></table-wrap><fig id="F6" position="float" orientation="portrait"><object-id xmlns:xlink="http://www.w3.org/1999/xlink" content-type="doi" xlink:type="simple">10.3897/zookeys.1229.139344.figure6</object-id><object-id xmlns:xlink="http://www.w3.org/1999/xlink" content-type="arpha" xlink:type="simple">318AB9BB-018B-5840-972C-317C415D4209</object-id><label>Figure 6.</label><caption><p>Mating calls of <italic><tp:taxon-name><tp:taxon-name-part taxon-name-part-type="genus" reg="Nidirana">Nidirana</tp:taxon-name-part><tp:taxon-name-part taxon-name-part-type="species" reg="shyhhuangi">shyhhuangi</tp:taxon-name-part></tp:taxon-name></italic> sp. nov. comprise quick, continuous, and regular pulses lasting 1.5–2.7 sec (1.808 ± 0.285 sec). Majority (&gt; 85%) of a single call comprises 16–30 pulses (19.7 ± 5.0), with some cases reaching 32 pulses. Dominant frequency of the calls ranges between 800–900 Hz (840.5 ± 24.7).</p></caption><graphic xmlns:xlink="http://www.w3.org/1999/xlink" xlink:href="zookeys-1229-245_article-139344__-g006.jpg" position="float" orientation="portrait" xlink:type="simple" id="oo_1264834.jpg"><uri content-type="original_file" xlink:type="simple">https://binary.pensoft.net/fig/1264834</uri></graphic></fig><supplementary-material xmlns:xlink="http://www.w3.org/1999/xlink" id="S2" position="float" orientation="portrait" xlink:type="simple"><object-id content-type="doi" xlink:type="simple">10.3897/zookeys.1229.139344.suppl2</object-id><object-id content-type="arpha" xlink:type="simple">7BC04A1E-9C57-5F71-A748-6E36AE29B5C1</object-id><label>Supplementary material 2</label><caption><p>Mating calls of <italic><tp:taxon-name><tp:taxon-name-part taxon-name-part-type="genus" reg="Nidirana">Nidirana</tp:taxon-name-part><tp:taxon-name-part taxon-name-part-type="species" reg="shyhhuangi">shyhhuangi</tp:taxon-name-part></tp:taxon-name></italic> sp. nov. (1)</p></caption><statement content-type="dataType"><label>Data type</label><p>wav</p></statement><media xlink:href="zookeys-1229-245_article-139344__-s002.wav" mimetype="audio" mime-subtype="wav" position="float" orientation="portrait" xlink:type="simple" id="oo_1264839.wav"><uri content-type="original_file" xlink:type="simple">https://binary.pensoft.net/file/1264839</uri></media><permissions><license xlink:type="simple"><license-p>This dataset is made available under the Open Database License (http://opendatacommons.org/licenses/odbl/1.0/). The Open Database License (ODbL) is a license agreement intended to allow users to freely share, modify, and use this Dataset while maintaining this same freedom for others, provided that the original source and author(s) are credited.</license-p></license></permissions><attrib specific-use="authors">Chun-Fu Lin, Chunwen Chang, Masafumi Matsui, Chin-Chia Shen, Atsushi Tominaga, Si-Min Lin</attrib></supplementary-material><supplementary-material xmlns:xlink="http://www.w3.org/1999/xlink" id="S4" position="float" orientation="portrait" xlink:type="simple"><object-id content-type="doi" xlink:type="simple">10.3897/zookeys.1229.139344.suppl4</object-id><object-id content-type="arpha" xlink:type="simple">8069C25A-7A66-5601-8C3C-BCA8C2762658</object-id><label>Supplementary material 4</label><caption><p>Mating calls of <italic><tp:taxon-name><tp:taxon-name-part taxon-name-part-type="genus" reg="Nidirana">Nidirana</tp:taxon-name-part><tp:taxon-name-part taxon-name-part-type="species" reg="shyhhuangi">shyhhuangi</tp:taxon-name-part></tp:taxon-name></italic> sp. nov. (3)</p></caption><statement content-type="dataType"><label>Data type</label><p>wav</p></statement><media xlink:href="zookeys-1229-245_article-139344__-s004.wav" mimetype="audio" mime-subtype="wav" position="float" orientation="portrait" xlink:type="simple" id="oo_1264841.wav"><uri content-type="original_file" xlink:type="simple">https://binary.pensoft.net/file/1264841</uri></media><permissions><license xlink:type="simple"><license-p>This dataset is made available under the Open Database License (http://opendatacommons.org/licenses/odbl/1.0/). The Open Database License (ODbL) is a license agreement intended to allow users to freely share, modify, and use this Dataset while maintaining this same freedom for others, provided that the original source and author(s) are credited.</license-p></license></permissions><attrib specific-use="authors">Chun-Fu Lin, Chunwen Chang, Masafumi Matsui, Chin-Chia Shen, Atsushi Tominaga, Si-Min Lin</attrib></supplementary-material></tp:treatment-sec><ref-list><ref id="B10"><mixed-citation xmlns:xlink="http://www.w3.org/1999/xlink" xlink:type="simple"><person-group><name name-style="western"><surname>Chou</surname><given-names>WH</given-names></name></person-group> (<year>1994</year>) Geographic Distribution. <italic><tp:taxon-name><tp:taxon-name-part taxon-name-part-type="genus">Rana</tp:taxon-name-part><tp:taxon-name-part taxon-name-part-type="species">psaltes</tp:taxon-name-part></tp:taxon-name></italic>. Herpetological Review 25: 75.</mixed-citation></ref><ref id="B31"><mixed-citation xmlns:xlink="http://www.w3.org/1999/xlink" xlink:type="simple"><person-group><name name-style="western"><surname>Lue</surname><given-names>KY</given-names></name><name name-style="western"><surname>Tu</surname><given-names>MC</given-names></name><name name-style="western"><surname>Shang</surname><given-names>G</given-names></name></person-group> (<year>1999</year>) <source>A field guide to the amphibians and reptiles of Taiwan.</source><publisher-name>Society for Wildlife and Nature</publisher-name>, <publisher-loc>Taipei, Taiwan</publisher-loc>, <size units="page">343 pp</size>.</mixed-citation></ref><ref id="B46"><mixed-citation xmlns:xlink="http://www.w3.org/1999/xlink" xlink:type="simple"><person-group><name name-style="western"><surname>Pan</surname><given-names>CM</given-names></name></person-group> (<year>2000</year>) <source>Frog watching in Taiwan.</source><publisher-name>Bigtree Publishing</publisher-name>, <publisher-loc>Taipei, Taiwan</publisher-loc>, <size units="page">174 pp</size>.</mixed-citation></ref><ref id="B32"><mixed-citation xmlns:xlink="http://www.w3.org/1999/xlink" xlink:type="simple"><person-group><name name-style="western"><surname>Lue</surname><given-names>KY</given-names></name><name name-style="western"><surname>Tu</surname><given-names>MC</given-names></name><name name-style="western"><surname>Shang</surname><given-names>G</given-names></name></person-group> (<year>2002</year>) <source>A field guide to the amphibians and reptiles of Taiwan (2<sup>nd</sup> edn.).</source><publisher-name>Society for Wildlife and Nature</publisher-name>, <publisher-loc>Taipei, Taiwan</publisher-loc>, <size units="page">347 pp</size>.</mixed-citation></ref><ref id="B55"><mixed-citation xmlns:xlink="http://www.w3.org/1999/xlink" xlink:type="simple"><person-group><name name-style="western"><surname>Yang</surname><given-names>YJ</given-names></name></person-group> (<year>2002</year>) <source>A field guide to the frogs and toads of Taiwan.</source><publisher-name>Chinese Society of Natural Photography</publisher-name>, <publisher-loc>Taipei, Taiwan</publisher-loc>, <size units="page">151 pp</size>.</mixed-citation></ref><ref id="B6"><mixed-citation xmlns:xlink="http://www.w3.org/1999/xlink" xlink:type="simple"><person-group><name name-style="western"><surname>Chen</surname><given-names>WS</given-names></name></person-group> (<year>2003</year>) <source>A field guide to the 31 frogs of Taiwan.</source><publisher-name>Wild Bird Society of Taipei</publisher-name>, <publisher-loc>Taipei, Taiwan</publisher-loc>, <size units="page">80 pp</size>.</mixed-citation></ref><ref id="B7"><mixed-citation xmlns:xlink="http://www.w3.org/1999/xlink" xlink:type="simple"><person-group><name name-style="western"><surname>Chen</surname><given-names>WS</given-names></name></person-group> (<year>2006</year>) <source>A field guide to the 32 frogs of Taiwan.</source><publisher-name>Wild Bird Society of Taipei</publisher-name>, <publisher-loc>Taipei, Taiwan</publisher-loc>, <size units="page">84 pp</size>.</mixed-citation></ref><ref id="B41"><mixed-citation xmlns:xlink="http://www.w3.org/1999/xlink" xlink:type="simple"><person-group><name name-style="western"><surname>Matsui</surname><given-names>M</given-names></name></person-group> (<year>2007</year>) <article-title>Unmasking <italic><tp:taxon-name><tp:taxon-name-part taxon-name-part-type="genus">Rana</tp:taxon-name-part><tp:taxon-name-part taxon-name-part-type="species">okinavana</tp:taxon-name-part></tp:taxon-name></italic> Boettger, 1895 from the Ryukyus, Japan (<tp:taxon-name><tp:taxon-name-part taxon-name-part-type="class">Amphibia</tp:taxon-name-part></tp:taxon-name>: <tp:taxon-name><tp:taxon-name-part taxon-name-part-type="order">Anura</tp:taxon-name-part></tp:taxon-name>: <tp:taxon-name><tp:taxon-name-part taxon-name-part-type="family">Ranidae</tp:taxon-name-part></tp:taxon-name>).</article-title><source>Zoological Science</source><volume>24</volume>: <fpage>199</fpage>–<lpage>204</lpage>. <ext-link xlink:href="10.2108/zsj.24.199" ext-link-type="doi" xlink:type="simple">https://doi.org/10.2108/zsj.24.199</ext-link></mixed-citation></ref><ref id="B58"><mixed-citation xmlns:xlink="http://www.w3.org/1999/xlink" xlink:type="simple"><person-group><name name-style="western"><surname>Yang</surname><given-names>YJ</given-names></name><name name-style="western"><surname>Shang</surname><given-names>G</given-names></name><name name-style="western"><surname>Li</surname><given-names>PH</given-names></name><name name-style="western"><surname>Li</surname><given-names>CE</given-names></name></person-group> (<year>2008</year>) <source>Handbook for field surveys of amphibians in Taiwan.</source><publisher-name>Forestry Bureau</publisher-name>, <publisher-loc>Council of Agriculture, Executive Yuan, Taipei, Taiwan</publisher-loc>, <size units="page">133 pp</size>.</mixed-citation></ref><ref id="B49"><mixed-citation xmlns:xlink="http://www.w3.org/1999/xlink" xlink:type="simple"><person-group><name name-style="western"><surname>Shang</surname><given-names>G</given-names></name><name name-style="western"><surname>Li</surname><given-names>PH</given-names></name><name name-style="western"><surname>Yang</surname><given-names>YJ</given-names></name></person-group> (<year>2009</year>) <source>. A field guide to amphibians and reptiles in Taiwan.</source><publisher-name>Owl Publishing</publisher-name>, <publisher-loc>Taipei, Taiwan</publisher-loc>, <size units="page">336 pp</size>.</mixed-citation></ref><ref id="B56"><mixed-citation xmlns:xlink="http://www.w3.org/1999/xlink" xlink:type="simple"><person-group><name name-style="western"><surname>Yang</surname><given-names>YS</given-names></name></person-group> (<year>2009</year>) <source>Frog watching map.</source><publisher-name>Morning Star Publishing</publisher-name>, <publisher-loc>Taichung, Taiwan</publisher-loc>, <size units="page">364 pp</size>.</mixed-citation></ref><ref id="B17"><mixed-citation xmlns:xlink="http://www.w3.org/1999/xlink" xlink:type="simple"><person-group><name name-style="western"><surname>Fei</surname><given-names>L</given-names></name><name name-style="western"><surname>Ye</surname><given-names>CY</given-names></name><name name-style="western"><surname>Jiang</surname><given-names>JP</given-names></name></person-group> (<year>2010</year>) <source>Colored atlas of Chinse amphibians.</source><publisher-name>Sichuan Publishing Group</publisher-name>, <publisher-loc>Sichuan Publishing House of Science &amp; Technology, Chengdu, China</publisher-loc>, <size units="page">519 pp</size>.</mixed-citation></ref><ref id="B18"><mixed-citation xmlns:xlink="http://www.w3.org/1999/xlink" xlink:type="simple"><person-group><name name-style="western"><surname>Fei</surname><given-names>L</given-names></name><name name-style="western"><surname>Ye</surname><given-names>CY</given-names></name><name name-style="western"><surname>Jiang</surname><given-names>JP</given-names></name></person-group> (<year>2012</year>) <source>Colored atlas of Chinse amphibians and their distributions.</source><publisher-name>Sichuan Publishing Group</publisher-name>, <publisher-loc>Sichuan Publishing House of Science &amp; Technology, Chengdu, China</publisher-loc>, <size units="page">619 pp</size>.</mixed-citation></ref><ref id="B27"><mixed-citation xmlns:xlink="http://www.w3.org/1999/xlink" xlink:type="simple"><person-group><name name-style="western"><surname>Kuramoto</surname><given-names>M</given-names></name></person-group> (<year>1985</year>) <article-title>A new frog (genus <italic><tp:taxon-name><tp:taxon-name-part taxon-name-part-type="subgenus">Rana</tp:taxon-name-part></tp:taxon-name></italic>) from the Yaeyama Group of the Ryukyu Islands.</article-title><source>Herpetologica</source><volume>41</volume>: <fpage>150</fpage>–<lpage>158</lpage>.</mixed-citation></ref><ref id="B52"><mixed-citation xmlns:xlink="http://www.w3.org/1999/xlink" xlink:type="simple"><person-group><name name-style="western"><surname>Utsunomiya</surname><given-names>Y</given-names></name><name name-style="western"><surname>Utsunomiya</surname><given-names>T</given-names></name></person-group> (<year>1983</year>) <article-title>On the eggs and larvae of frog species occurring in the Ryukyu Archipelago.</article-title><source>Journal of the Faculty of Applied Biological Science Hiroshima University</source><volume>222</volume>: <fpage>255</fpage>–<lpage>270</lpage>.</mixed-citation></ref><ref id="B40"><mixed-citation xmlns:xlink="http://www.w3.org/1999/xlink" xlink:type="simple"><person-group><name name-style="western"><surname>Maeda</surname><given-names>N</given-names></name><name name-style="western"><surname>Matsui</surname><given-names>M</given-names></name></person-group> (<year>1990</year>) <source>Frogs and Toads of Japan, 2<sup>nd</sup> edn. Bun-Ichi Sogo Shuppan Co., Ltd.</source><publisher-name>, Tokyo</publisher-name>, <publisher-loc>Japan</publisher-loc>, <size units="page">206 pp</size>. <ext-link xlink:href="10.2307/1446514" ext-link-type="doi" xlink:type="simple">https://doi.org/10.2307/1446514</ext-link></mixed-citation></ref><ref id="B43"><mixed-citation xmlns:xlink="http://www.w3.org/1999/xlink" xlink:type="simple"><person-group><name name-style="western"><surname>Matsui</surname><given-names>M</given-names></name><name name-style="western"><surname>Maeda</surname><given-names>N</given-names></name></person-group> (<year>2018</year>) <source>Encyclopedia of Japanese Frogs. Bun-Ichi Sogo Shuppan Co., Ltd.</source><publisher-name>, Tokyo</publisher-name>, <publisher-loc>Japan</publisher-loc>, <size units="page">272 pp</size>.</mixed-citation></ref><ref id="B29"><mixed-citation xmlns:xlink="http://www.w3.org/1999/xlink" xlink:type="simple"><person-group><name name-style="western"><surname>Lin</surname><given-names>CF</given-names></name><name name-style="western"><surname>Fu</surname><given-names>JS</given-names></name></person-group> (<year>2022</year>) <source>2022 Conservation action plan for the harpist frog (<italic><tp:taxon-name><tp:taxon-name-part taxon-name-part-type="genus">Nidirana</tp:taxon-name-part><tp:taxon-name-part taxon-name-part-type="species">okinavana</tp:taxon-name-part></tp:taxon-name></italic>).</source><publisher-name>Forestry Bureau and Endemic Species Research Institute</publisher-name>, <publisher-loc>Taipei, Taiwan</publisher-loc>, <size units="page">13 pp</size>.</mixed-citation></ref><ref id="B33"><mixed-citation xmlns:xlink="http://www.w3.org/1999/xlink" xlink:type="simple"><person-group><name name-style="western"><surname>Lyu</surname><given-names>ZT</given-names></name><name name-style="western"><surname>Zeng</surname><given-names>ZC</given-names></name><name name-style="western"><surname>Wang</surname><given-names>J</given-names></name><name name-style="western"><surname>Lin</surname><given-names>CY</given-names></name><name name-style="western"><surname>Liu</surname><given-names>ZY</given-names></name><name name-style="western"><surname>Wang</surname><given-names>YY</given-names></name></person-group> (<year>2017</year>) <article-title>Resurrection of genus <italic><tp:taxon-name><tp:taxon-name-part taxon-name-part-type="genus">Nidirana</tp:taxon-name-part></tp:taxon-name></italic> (<tp:taxon-name><tp:taxon-name-part taxon-name-part-type="order">Anura</tp:taxon-name-part></tp:taxon-name>: <tp:taxon-name><tp:taxon-name-part taxon-name-part-type="family">Ranidae</tp:taxon-name-part></tp:taxon-name>) and synonymizing <italic><tp:taxon-name><tp:taxon-name-part taxon-name-part-type="genus">N.</tp:taxon-name-part><tp:taxon-name-part taxon-name-part-type="species">caldwelli</tp:taxon-name-part></tp:taxon-name></italic> with <italic><tp:taxon-name><tp:taxon-name-part taxon-name-part-type="genus">N.</tp:taxon-name-part><tp:taxon-name-part taxon-name-part-type="species">adenopleura</tp:taxon-name-part></tp:taxon-name></italic>, with description of a new species from China.</article-title><source><tp:taxon-name><tp:taxon-name-part taxon-name-part-type="class">Amphibia</tp:taxon-name-part></tp:taxon-name>-<tp:taxon-name><tp:taxon-name-part taxon-name-part-type="class">Reptilia</tp:taxon-name-part></tp:taxon-name></source><volume>38</volume>: <fpage>483</fpage>–<lpage>502</lpage>. <ext-link xlink:href="10.1163/15685381-00003130" ext-link-type="doi" xlink:type="simple">https://doi.org/10.1163/15685381-00003130</ext-link></mixed-citation></ref><ref id="B36"><mixed-citation xmlns:xlink="http://www.w3.org/1999/xlink" xlink:type="simple"><person-group><name name-style="western"><surname>Lyu</surname><given-names>ZT</given-names></name><name name-style="western"><surname>Dai</surname><given-names>KY</given-names></name><name name-style="western"><surname>Li</surname><given-names>Y</given-names></name><name name-style="western"><surname>Wan</surname><given-names>H</given-names></name><name name-style="western"><surname>Liu</surname><given-names>ZY</given-names></name><name name-style="western"><surname>Qi</surname><given-names>S</given-names></name><name name-style="western"><surname>Lin</surname><given-names>SM</given-names></name><name name-style="western"><surname>Wang</surname><given-names>J</given-names></name><name name-style="western"><surname>Li</surname><given-names>YL</given-names></name><name name-style="western"><surname>Zeng</surname><given-names>YJ</given-names></name><name name-style="western"><surname>Li</surname><given-names>PP</given-names></name><name name-style="western"><surname>Pang</surname><given-names>H</given-names></name><name name-style="western"><surname>Wang</surname><given-names>YY</given-names></name></person-group> (<year>2020b</year>) <article-title>Comprehensive approaches reveal three cryptic species of genus <italic><tp:taxon-name><tp:taxon-name-part taxon-name-part-type="genus">Nidirana</tp:taxon-name-part></tp:taxon-name></italic> (<tp:taxon-name><tp:taxon-name-part taxon-name-part-type="order">Anura</tp:taxon-name-part></tp:taxon-name>, <tp:taxon-name><tp:taxon-name-part taxon-name-part-type="family">Ranidae</tp:taxon-name-part></tp:taxon-name>) from China.</article-title><source>ZooKeys</source><volume>914</volume>: <fpage>127</fpage>–<lpage>159</lpage>. <ext-link xlink:href="10.3897/zookeys.914.36604" ext-link-type="doi" xlink:type="simple">https://doi.org/10.3897/zookeys.914.36604</ext-link></mixed-citation></ref><ref id="B37"><mixed-citation xmlns:xlink="http://www.w3.org/1999/xlink" xlink:type="simple"><person-group><name name-style="western"><surname>Lyu</surname><given-names>ZT</given-names></name><name name-style="western"><surname>Huang</surname><given-names>Z</given-names></name><name name-style="western"><surname>Liao</surname><given-names>XW</given-names></name><name name-style="western"><surname>Lin</surname><given-names>L</given-names></name><name name-style="western"><surname>Huang</surname><given-names>Y</given-names></name><name name-style="western"><surname>Wang</surname><given-names>YY</given-names></name><name name-style="western"><surname>Mo</surname><given-names>YM</given-names></name></person-group> (<year>2021</year>) <article-title>A new species of music frog (<tp:taxon-name><tp:taxon-name-part taxon-name-part-type="order">Anura</tp:taxon-name-part></tp:taxon-name>, <tp:taxon-name><tp:taxon-name-part taxon-name-part-type="family">Ranidae</tp:taxon-name-part></tp:taxon-name>, <italic><tp:taxon-name><tp:taxon-name-part taxon-name-part-type="genus">Nidirana</tp:taxon-name-part></tp:taxon-name></italic>) from Mt Daming, Guangxi, China.</article-title><source>ZooKeys</source><volume>1059</volume>: <fpage>35</fpage>–<lpage>56</lpage>. <ext-link xlink:href="10.3897/zookeys.1059.68140" ext-link-type="doi" xlink:type="simple">https://doi.org/10.3897/zookeys.1059.68140</ext-link></mixed-citation></ref><ref id="B28"><mixed-citation xmlns:xlink="http://www.w3.org/1999/xlink" xlink:type="simple"><person-group><name name-style="western"><surname>Li</surname><given-names>SZ</given-names></name><name name-style="western"><surname>Wei</surname><given-names>G</given-names></name><name name-style="western"><surname>Xu</surname><given-names>N</given-names></name><name name-style="western"><surname>Cui</surname><given-names>JG</given-names></name><name name-style="western"><surname>Fei</surname><given-names>L</given-names></name><name name-style="western"><surname>Jiang</surname><given-names>JP</given-names></name><name name-style="western"><surname>Liu</surname><given-names>J</given-names></name><name name-style="western"><surname>Wang</surname><given-names>B</given-names></name></person-group> (<year>2019</year>) A new species of the Asian music frog genus <italic><tp:taxon-name><tp:taxon-name-part taxon-name-part-type="genus">Nidirana</tp:taxon-name-part></tp:taxon-name></italic> (<tp:taxon-name><tp:taxon-name-part taxon-name-part-type="class">Amphibia</tp:taxon-name-part></tp:taxon-name>, <tp:taxon-name><tp:taxon-name-part taxon-name-part-type="order">Anura</tp:taxon-name-part></tp:taxon-name>, <tp:taxon-name><tp:taxon-name-part taxon-name-part-type="family">Ranidae</tp:taxon-name-part></tp:taxon-name>) from Southwestern China. PeerJ 7: e7157. <ext-link xlink:href="10.7717/peerj.7157" ext-link-type="doi" xlink:type="simple">https://doi.org/10.7717/peerj.7157</ext-link></mixed-citation></ref><ref id="B11"><mixed-citation xmlns:xlink="http://www.w3.org/1999/xlink" xlink:type="simple"><person-group><name name-style="western"><surname>Chou</surname><given-names>WH</given-names></name></person-group> (<year>1999</year>) <article-title>A new frog of the genus <italic><tp:taxon-name><tp:taxon-name-part taxon-name-part-type="subgenus">Rana</tp:taxon-name-part></tp:taxon-name></italic> (<tp:taxon-name><tp:taxon-name-part taxon-name-part-type="order">Anura</tp:taxon-name-part></tp:taxon-name>: <tp:taxon-name><tp:taxon-name-part taxon-name-part-type="family">Ranidae</tp:taxon-name-part></tp:taxon-name>) from China.</article-title><source>Herpetologica</source><volume>55</volume>: <fpage>389</fpage>–<lpage>400</lpage>.</mixed-citation></ref><ref id="B35"><mixed-citation xmlns:xlink="http://www.w3.org/1999/xlink" xlink:type="simple"><person-group><name name-style="western"><surname>Lyu</surname><given-names>ZT</given-names></name><name name-style="western"><surname>Chen</surname><given-names>Y</given-names></name><name name-style="western"><surname>Yang</surname><given-names>JH</given-names></name><name name-style="western"><surname>Zeng</surname><given-names>ZC</given-names></name><name name-style="western"><surname>Wang</surname><given-names>J</given-names></name><name name-style="western"><surname>Zhao</surname><given-names>J</given-names></name><name name-style="western"><surname>Wan</surname><given-names>H</given-names></name><name name-style="western"><surname>Pang</surname><given-names>H</given-names></name><name name-style="western"><surname>Wang</surname><given-names>YY</given-names></name></person-group> (<year>2020a</year>) <article-title>A new species of <italic><tp:taxon-name><tp:taxon-name-part taxon-name-part-type="genus">Nidirana</tp:taxon-name-part></tp:taxon-name></italic> from the <italic><tp:taxon-name><tp:taxon-name-part taxon-name-part-type="genus">N.</tp:taxon-name-part><tp:taxon-name-part taxon-name-part-type="species">pleuraden</tp:taxon-name-part></tp:taxon-name></italic> group (<tp:taxon-name><tp:taxon-name-part taxon-name-part-type="order">Anura</tp:taxon-name-part></tp:taxon-name>, <tp:taxon-name><tp:taxon-name-part taxon-name-part-type="family">Ranidae</tp:taxon-name-part></tp:taxon-name>) from western Yunnan, China.</article-title><source>Zootaxa</source><volume>4861</volume>: <fpage>43</fpage>–<lpage>62</lpage>. <ext-link xlink:href="10.11646/zootaxa.4861.1.3" ext-link-type="doi" xlink:type="simple">https://doi.org/10.11646/zootaxa.4861.1.3</ext-link></mixed-citation></ref><ref id="B8"><mixed-citation xmlns:xlink="http://www.w3.org/1999/xlink" xlink:type="simple"><person-group><name name-style="western"><surname>Chen</surname><given-names>WC</given-names></name><name name-style="western"><surname>Peng</surname><given-names>WX</given-names></name><name name-style="western"><surname>Li</surname><given-names>P</given-names></name><name name-style="western"><surname>Liu</surname><given-names>YJ</given-names></name></person-group> (<year>2022a</year>) <article-title>A new species of <italic><tp:taxon-name><tp:taxon-name-part taxon-name-part-type="genus">Nidirana</tp:taxon-name-part></tp:taxon-name></italic> (<tp:taxon-name><tp:taxon-name-part taxon-name-part-type="order">Anura</tp:taxon-name-part></tp:taxon-name>, <tp:taxon-name><tp:taxon-name-part taxon-name-part-type="family">Ranidae</tp:taxon-name-part></tp:taxon-name>) from Southern Guangxi, China.</article-title><source>Asian Herpetological Research</source><volume>13</volume>: <fpage>109</fpage>–<lpage>116</lpage>. <ext-link xlink:href="10.16373/j.cnki.ahr.210065" ext-link-type="doi" xlink:type="simple">https://doi.org/10.16373/j.cnki.ahr.210065</ext-link></mixed-citation></ref><ref id="B34"><mixed-citation xmlns:xlink="http://www.w3.org/1999/xlink" xlink:type="simple"><person-group><name name-style="western"><surname>Lyu</surname><given-names>ZT</given-names></name><name name-style="western"><surname>Mo</surname><given-names>YM</given-names></name><name name-style="western"><surname>Wan</surname><given-names>H</given-names></name><name name-style="western"><surname>Li</surname><given-names>YL</given-names></name><name name-style="western"><surname>Pang</surname><given-names>H</given-names></name><name name-style="western"><surname>Wang</surname><given-names>YY</given-names></name></person-group> (<year>2019</year>) <article-title>Description of a new species of music frogs (<tp:taxon-name><tp:taxon-name-part taxon-name-part-type="order">Anura</tp:taxon-name-part></tp:taxon-name>, <tp:taxon-name><tp:taxon-name-part taxon-name-part-type="family">Ranidae</tp:taxon-name-part></tp:taxon-name>, <italic><tp:taxon-name><tp:taxon-name-part taxon-name-part-type="genus">Nidirana</tp:taxon-name-part></tp:taxon-name></italic>) from Mt Dayao, southern China.</article-title><source>ZooKeys</source><volume>858</volume>: <fpage>109</fpage>–<lpage>126</lpage>. <ext-link xlink:href="10.3897/zookeys.858.34363" ext-link-type="doi" xlink:type="simple">https://doi.org/10.3897/zookeys.858.34363</ext-link></mixed-citation></ref><ref id="B54"><mixed-citation xmlns:xlink="http://www.w3.org/1999/xlink" xlink:type="simple"><person-group><name name-style="western"><surname>Wei</surname><given-names>G</given-names></name><name name-style="western"><surname>Li</surname><given-names>SZ</given-names></name><name name-style="western"><surname>Liu</surname><given-names>J</given-names></name><name name-style="western"><surname>Cheng</surname><given-names>YL</given-names></name><name name-style="western"><surname>Xu</surname><given-names>N</given-names></name><name name-style="western"><surname>Wang</surname><given-names>B</given-names></name></person-group> (<year>2020</year>) <article-title>A new species of the music frog <italic><tp:taxon-name><tp:taxon-name-part taxon-name-part-type="genus">Nidirana</tp:taxon-name-part></tp:taxon-name></italic> (<tp:taxon-name><tp:taxon-name-part taxon-name-part-type="order">Anura</tp:taxon-name-part></tp:taxon-name>, <tp:taxon-name><tp:taxon-name-part taxon-name-part-type="family">Ranidae</tp:taxon-name-part></tp:taxon-name>) from Guizhou Province, China.</article-title><source>ZooKeys</source><volume>904</volume>: <fpage>63</fpage>–<lpage>87</lpage>. <ext-link xlink:href="10.3897/zookeys.904.39161" ext-link-type="doi" xlink:type="simple">https://doi.org/10.3897/zookeys.904.39161</ext-link></mixed-citation></ref><ref id="B12"><mixed-citation xmlns:xlink="http://www.w3.org/1999/xlink" xlink:type="simple"><person-group><name name-style="western"><surname>Chuaynkern</surname><given-names>Y</given-names></name><name name-style="western"><surname>Ohler</surname><given-names>A</given-names></name><name name-style="western"><surname>Inthara</surname><given-names>C</given-names></name><name name-style="western"><surname>Duengkae</surname><given-names>P</given-names></name><name name-style="western"><surname>Makchai</surname><given-names>S</given-names></name><name name-style="western"><surname>Salangsingha</surname><given-names>N</given-names></name></person-group> (<year>2010</year>) <article-title>A revision of species in the subgenus <tp:taxon-name><tp:taxon-name-part taxon-name-part-type="genus"/><tp:taxon-name-part taxon-name-part-type="subgenus">Nidirana</tp:taxon-name-part></tp:taxon-name> Dubois, 1992, with special attention to the identity of specimens allocated to <italic><tp:taxon-name><tp:taxon-name-part taxon-name-part-type="genus">Rana</tp:taxon-name-part><tp:taxon-name-part taxon-name-part-type="species">adenopleura</tp:taxon-name-part></tp:taxon-name></italic> Boulenger, 1909, and <italic><tp:taxon-name><tp:taxon-name-part taxon-name-part-type="genus">Rana</tp:taxon-name-part><tp:taxon-name-part taxon-name-part-type="species">chapaensis</tp:taxon-name-part></tp:taxon-name></italic> (Bourret, 1937) (<tp:taxon-name><tp:taxon-name-part taxon-name-part-type="class">Amphibia</tp:taxon-name-part></tp:taxon-name>: <tp:taxon-name><tp:taxon-name-part taxon-name-part-type="order">Anura</tp:taxon-name-part></tp:taxon-name>: <tp:taxon-name><tp:taxon-name-part taxon-name-part-type="family">Ranidae</tp:taxon-name-part></tp:taxon-name>) from Thailand and Laos.</article-title><source>The Raffles Bulletin of Zoology</source><volume>58</volume>: <fpage>291</fpage>–<lpage>310</lpage>.</mixed-citation></ref><ref id="B16"><mixed-citation xmlns:xlink="http://www.w3.org/1999/xlink" xlink:type="simple"><person-group><name name-style="western"><surname>Fei</surname><given-names>L</given-names></name><name name-style="western"><surname>Ye</surname><given-names>CY</given-names></name><name name-style="western"><surname>Jiang</surname><given-names>JP</given-names></name></person-group> (<year>2007</year>) <article-title>A new species of <tp:taxon-name><tp:taxon-name-part taxon-name-part-type="family">Ranidae</tp:taxon-name-part></tp:taxon-name>, <tp:taxon-name><tp:taxon-name-part taxon-name-part-type="genus">Hylarana</tp:taxon-name-part> (<tp:taxon-name-part taxon-name-part-type="subgenus">Nidirana</tp:taxon-name-part>) <tp:taxon-name-part taxon-name-part-type="species">hainanensis</tp:taxon-name-part></tp:taxon-name>, from China (<tp:taxon-name><tp:taxon-name-part taxon-name-part-type="class">Amphibia</tp:taxon-name-part></tp:taxon-name>: <tp:taxon-name><tp:taxon-name-part taxon-name-part-type="order">Anura</tp:taxon-name-part></tp:taxon-name>).</article-title><source>Herpetologica Sinica</source><volume>11</volume>: <fpage>1</fpage>–<lpage>4</lpage>.</mixed-citation></ref><ref id="B39"><mixed-citation xmlns:xlink="http://www.w3.org/1999/xlink" xlink:type="simple"><person-group><name name-style="western"><surname>Ma</surname><given-names>Q</given-names></name><name name-style="western"><surname>Wang</surname><given-names>Z</given-names></name></person-group> (<year>2023</year>) A new species of <italic><tp:taxon-name><tp:taxon-name-part taxon-name-part-type="genus">Nidirana</tp:taxon-name-part></tp:taxon-name></italic> Dubois, 1992 (<tp:taxon-name><tp:taxon-name-part taxon-name-part-type="order">Anura</tp:taxon-name-part></tp:taxon-name>, <tp:taxon-name><tp:taxon-name-part taxon-name-part-type="family">Ranidae</tp:taxon-name-part></tp:taxon-name>) from Chongqing Municipality, China. Biodiversity Data Journal 11: e101986. <ext-link xlink:href="10.3897/BDJ.11.e101986" ext-link-type="doi" xlink:type="simple">https://doi.org/10.3897/BDJ.11.e101986</ext-link></mixed-citation></ref><ref id="B57"><mixed-citation xmlns:xlink="http://www.w3.org/1999/xlink" xlink:type="simple"><person-group><name name-style="western"><surname>Yang</surname><given-names>YJ</given-names></name><name name-style="western"><surname>Li</surname><given-names>PH</given-names></name></person-group> (<year>2019</year>) <source>A field guide to the frogs and tadpole of Taiwan.</source><publisher-name>Owl Publishing</publisher-name>, <publisher-loc>Taipei, Taiwan</publisher-loc>, <size units="page">192 pp</size>.</mixed-citation></ref><ref id="B26"><mixed-citation xmlns:xlink="http://www.w3.org/1999/xlink" xlink:type="simple"><person-group><name name-style="western"><surname>Koh</surname><given-names>CC</given-names></name><name name-style="western"><surname>Yang</surname><given-names>BY</given-names></name><name name-style="western"><surname>Lin</surname><given-names>YL</given-names></name><name name-style="western"><surname>Yang</surname><given-names>CC</given-names></name><name name-style="western"><surname>Chi</surname><given-names>SC</given-names></name></person-group> (<year>1978</year>) A preliminary report of the forest watershed management research in Taiwan. Taiwan Forestry Research Institute, Taipei.</mixed-citation></ref></ref-list></tp:taxon-treatment>
